# Supplementary material for: Allergic reactions to tick saliva components in zebrafish model
Source: Parasit Vectors. 2023 Jul 19;16:242. doi: 10.1186/s13071-023-05874-2 (PMC10357745; doi:10.1186/s13071-023-05874-2)
Supplement: Supplementary file 1 — Additional file 1: Dataset S1. Identification and characterization of tick saliva proteins in SDS-PAGE fractions 1–5 by mass spectrometry and association with allergic reactions in zebrafish. [file 13071_2023_5874_MOESM1_ESM.xlsx]

## Sheet: Band 1
Supplementary Dataset 1.	Identification and characterization of tick saliva proteins in SDS-PAGE fractions 1-5 by mass spectrometry and association with allergic reactions in zebrafish
Accession	Description	Score	Coverage	# Proteins	# Unique Peptides	# Peptides	# PSMs	# AAs	MW [kDa]	calculated pI	Hemorrhagic type allergic reactions	Additional annotations
B7Q407	Heme lipoprotein, putative OS=Ixodes scapularis OX=6945 GN=8035570 PE=4 SV=1 - [B7Q407_IXOSC]	272.12	21.75	1	23	29	94	1329	152.547	6.72705	No
B7Q406	Hemelipoglyco-carrier protein OS=Ixodes scapularis OX=6945 GN=8035572 PE=4 SV=1 - [B7Q406_IXOSC]	145.365	14.78	2	18	24	56	1556	177.543	6.75635	No
B7QGE3	Hemelipoglyco-carrier protein (Fragment) OS=Ixodes scapularis OX=6945 GN=8040862 PE=4 SV=1 - [B7QGE3_IXOSC]	91.3904	5.36	2	1	7	33	1325	151.583	6.771	No
B7PU24	Alpha-2-macroglobulin, putative (Fragment) OS=Ixodes scapularis OX=6945 GN=8031367 PE=4 SV=1 - [B7PU24_IXOSC]	20.1587	13.8	1	6	6	7	413	44.6533	5.23682	Yes
B7QMC8	Alpha-macroglobulin, putative (Fragment) OS=Ixodes scapularis OX=6945 GN=8043417 PE=4 SV=1 - [B7QMC8_IXOSC]	10.0076	3.11	1	4	4	4	1092	121.135	5.73193	Yes
B7PJC0	Hemelipoglyco-carrier protein (Fragment) OS=Ixodes scapularis OX=6945 GN=8029797 PE=4 SV=1 - [B7PJC0_IXOSC]	35.3733	23.93	1	2	3	12	117	13.1878	8.29443	No
B7P1G7	Angiotensin-converting enzyme (Fragment) OS=Ixodes scapularis OX=6945 GN=8053342 PE=3 SV=1 - [B7P1G7_IXOSC]	7.81792	5.94	2	2	2	3	320	37.3851	6.12549	Yes
B7PH04	Uncharacterized protein (Fragment) (Fragment) OS=Ixodes scapularis OX=6945 GN=8028814 PE=4 SV=1 - [B7PH04_IXOSC]	5.78437	7.97	1	2	2	2	276	31.7149	7.23975	Yes	A0A4D5RL95_IXOSC - Putative vitellogenin-b

## Sheet: Band 2
Accession	Description	Score	Coverage	# Proteins	# Unique Peptides	# Peptides	# PSMs	# AAs	MW [kDa]	calculated pI	Symptomatology
B7Q407	Heme lipoprotein, putative OS=Ixodes scapularis OX=6945 GN=8035570 PE=4 SV=1 - [B7Q407_IXOSC]	11.2548	2.86	3	4	4	5	1329	152.547	6.72705	No
B7Q406	Hemelipoglyco-carrier protein OS=Ixodes scapularis OX=6945 GN=8035572 PE=4 SV=1 - [B7Q406_IXOSC]	4.76409	1.09	1	2	2	2	1556	177.543	6.75635	No

## Sheet: Band 3
Accession	Description	Score	Coverage	# Proteins	# Unique Peptides	# Peptides	# PSMs	# AAs	MW [kDa]	calculated pI	Abnormal behavior patterns
B7QM90	Salivary gland metalloprotease, putative OS=Ixodes scapularis OX=6945 GN=8043374 PE=4 SV=1 - [B7QM90_IXOSC]	61.0962	10.3	2	4	5	26	437	50.1678	7.48877	Yes
B7QM92	Peptidase M12B domain-containing protein OS=Ixodes scapularis OX=6945 GN=8043373 PE=4 SV=1 - [B7QM92_IXOSC]	50.8828	7.58	1	3	4	22	488	55.7353	7.25439	Yes
B7QM91	Secreted metalloprotease, putative OS=Ixodes scapularis OX=6945 GN=8043372 PE=4 SV=1 - [B7QM91_IXOSC]	15.8152	7.94	1	4	4	7	403	45.872	8.89502	Yes
B7PST4	Serpin-4 precursor, putative (Fragment) OS=Ixodes scapularis OX=6945 GN=8030825 PE=3 SV=1 - [B7PST4_IXOSC]	12.6618	7.51	1	3	3	5	213	23.6181	6.55127	Yes
B7P904	Secreted protein, putative OS=Ixodes scapularis OX=6945 GN=8026368 PE=4 SV=1 - [B7P904_IXOSC]	10.945	10.13	1	4	4	5	306	34.1032	6.02393	Yes
B7PBG2	Actin, putative (Fragment) OS=Ixodes scapularis OX=6945 GN=IscW_ISCW024111 PE=3 SV=1 - [B7PBG2_IXOSC]	5.17346	6.27	1	2	2	2	335	37.5688	5.5542	No

## Sheet: Band 4
Accession	Description	Score	Coverage	# Proteins	# Unique Peptides	# Peptides	# PSMs	# AAs	MW [kDa]	calculated pI	Hemorrhagic type allergic reactions & Mortality	Additional annotations
B7QM92	Peptidase M12B domain-containing protein OS=Ixodes scapularis OX=6945 GN=8043373 PE=4 SV=1 - [B7QM92_IXOSC]	41.9145	6.35	2	3	3	16	488	55.7353	7.25439	Yes
B7P208	Secreted protein, putative (Fragment) OS=Ixodes scapularis OX=6945 GN=8023444 PE=4 SV=1 - [B7P208_IXOSC]	12.0005	11.59	1	2	2	4	164	18.2897	9.5835	Yes	A0A0K8RKR7. Salivary antigen p23
B7Q2B8	Metalloprotease, putative OS=Ixodes scapularis OX=6945 GN=8034854 PE=4 SV=1 - [B7Q2B8_IXOSC]	10.9286	3.42	2	2	2	4	468	53.7373	6.58057	Yes

## Sheet: Band 5
Accession	Description	Score	Coverage	# Proteins	# Unique Peptides	# Peptides	# PSMs	# AAs	MW [kDa]	calculated pI	Abnormal or no feeding	Additional annotations
B7QKC1	Uncharacterized protein (Fragment) (Fragment) OS=Ixodes scapularis OX=6945 GN=8042548 PE=4 SV=1 - [B7QKC1_IXOSC]	16.4998	35.59	1	2	2	5	59	6.75074	4.22119	Yes	Q4PMH7_IXOSC - Anticoagulant Salp11-like
