# Supplementary material for: Allergic reactions to tick saliva components in zebrafish model
Source: Parasit Vectors. 2023 Jul 19;16:242. doi: 10.1186/s13071-023-05874-2 (PMC10357745; doi:10.1186/s13071-023-05874-2)
Supplement: Supplementary file 2 — Additional file 2: Dataset S2. Glycochip data analysis. [file 13071_2023_5874_MOESM2_ESM.xlsx]

## Sheet: Results
Supplementary Dataset 2. Glycochip data analysis
		control fish											immunized with alpha gal
		initial gal file - OSPS090418_full_360_80 um.gal											initial gal file - OSPS090418_full_360_80 um.gal
		initial file - 10289586_PMT500_532.tif											initial file - 10289577_PMT500_0532.tif
		microchip background - 71						RFUmax	60369				microchip background - 52						RFU max	60902
GID	#	Structure	Designation	Trivial	median RFU	MAD	IRQ1	IRQ3	normRFU		GID	#	Structure	Designation	Trivial	mediana RFU	MAD	IRQ1	IRQ3	normRFU
1	0027	L-Fuca-sp3	L-Fuca-C3		88	9	6	14	0.14577		1	0027	L-Fuca-sp3	L-Fuca-C3		73	2	2	2	0.119865
2	0023	Gala-sp3	Gala-C3		82	9	6	23	0.135831		2	0023	Gala-sp3	Gala-C3		79	3	1	3	0.129717
3	0024	Galb-sp3	Galb-C3		153	25	47	19	0.253441		3	0024	Galb-sp3	Galb-C3		75	5	3	4	0.123149
4	0863	GalNAca-OSer	GalNAca-OSer	Tn	102	7	6	5	0.168961		4	0863	GalNAca-OSer	GalNAca-OSer	Tn	98	13	11	11	0.160914
5	0030	GalNAca-sp3	GalNAca-C3	Tn	102	9	9	6	0.168961		5	0030	GalNAca-sp3	GalNAca-C3	Tn	69	2	7	1	0.113297
6	0031	GalNAcb-sp3	GalNAcb-C3		109	25	22	17	0.180556		6	0031	GalNAcb-sp3	GalNAcb-C3		76	2	2	2	0.124791
7	0021	Glca-sp3	Glca-C3		97	14	13	12	0.160678		7	0021	Glca-sp3	Glca-C3		75	3	2	3	0.123149
9	0022	Glcb-sp3	Glcb-C3		95	10	16	5	0.157366		9	0022	Glcb-sp3	Glcb-C3		71	2	4	0	0.116581
10	0029	GlcNAcb-sp3	GlcNAcb-C3		110	22	19	27	0.182213		10	0029	GlcNAcb-sp3	GlcNAcb-C3		66	4	4	2	0.108371
11	0029a	GlcNAcb-sp2	GlcNAcb-C2		86	17	11	28	0.142457		11	0029a	GlcNAcb-sp2	GlcNAcb-C2		74	2	1	5	0.121507
13	0029c	GlcNAcb-sp8	GlcNAcb-PEG6		206	41	48	26	0.341235		13	0029c	GlcNAcb-sp8	GlcNAcb-PEG6		83	5	4	4	0.136285
14	0891	GlcNGcb-sp4	GlcNGcb-Gly		95	14	12	13	0.157366		14	0891	GlcNGcb-sp4	GlcNGcb-Gly		68	3	3	1	0.111655
15	0000	HOCH2(HOCH)4CH2NH2	aminoglucitol	aminoglucitol	111	33	21	38	0.183869		15	0000	HOCH2(HOCH)4CH2NH2	aminoglucitol	aminoglucitol	74	8	2	11	0.121507
16	0025a	Mana-sp3	Mana-C3		175	81	77	95	0.289884		16	0025a	Mana-sp3	Mana-C3		81	6	4	5	0.133001
17	0025	Mana-sp4	Mana-Gly		96	12	12	10	0.159022		17	0025	Mana-sp4	Mana-Gly		81	2	2	1	0.133001
18	0014	Manb-sp4	Manb-Gly		108	16	10	18	0.1789		18	0014	Manb-sp4	Manb-Gly		76	8	10	5	0.124791
19	0820	ManNAcb-sp4	ManNAcβ-Gly		115	12	9	10	0.190495		19	0820	ManNAcb-sp4	ManNAcβ-Gly		84	5	5	4	0.137927
20	0028	L-Rhaa-sp3	L-Rhaa-C3		2065	254	211	235	3.42063		20	0028	L-Rhaa-sp3	L-Rhaa-C3		1559	33	34	26	2.55985
21	0024a	Galb-sp4	Galb-Gly		91	10	8	7	0.15074		21	0024a	Galb-sp4	Galb-Gly		73	2	2	2	0.119865
22	0029d	GlcNAcb-sp4	GlcNAcb-Gly		13920	4122	4273	2843	23.0582		22	0029d	GlcNAcb-sp4	GlcNAcb-Gly		2382	601	499	1149	3.9112
23	0031a	GalNAcb-sp4	GalNAcb-Gly		85	13	10	13	0.140801		23	0031a	GalNAcb-sp4	GalNAcb-Gly		68	3	0	11	0.111655
24	0728	GlcNAca-sp3	GlcNAca-C3		1342	137	250	101	2.223		24	0728	GlcNAca-sp3	GlcNAca-C3		1112	147	93	140	1.82588
25	0031b	GalNAcb-sp10	GalNAcb-PEG2		105	11	8	9	0.17393		25	0031b	GalNAcb-sp10	GalNAcb-PEG2		74	5	4	5	0.121507
26	0726	L-Rhab-sp4	L-Rhab-Gly		89	12	9	10	0.147427		26	0726	L-Rhab-sp4	L-Rhab-Gly		81	4	4	2	0.133001
28	0736	Xylb-sp4	Xylb-Gly		92	12	7	14	0.152396		28	0736	Xylb-sp4	Xylb-Gly		87	3	6	1	0.142852
29	0799	Fucb-sp4	Fucb-Gly		80	13	11	16	0.132518		29	0799	Fucb-sp4	Fucb-Gly		72	2	1	2	0.118223
30	0022b	Glcb-sp4	Glcb-Gly		107	15	7	17	0.177243		30	0022b	Glcb-sp4	Glcb-Gly		82	2	2	4	0.134643
31	0738	L-Araa-sp4	L-Araa-Gly		89	11	4	20	0.147427		31	0738	L-Araa-sp4	L-Araa-Gly		76	5	14	0	0.124791
32	0770	GalNGcb-sp3	GalNGcb-C3		101	16	12	13	0.167304		32	0770	GalNGcb-sp3	GalNGcb-C3		76	7	10	4	0.124791
33	-	Glc-2-NH2	GNH2	-	93	12	5	84	0.154053		33	-	Glc-2-NH2	GNH2	-	76	4	5	1	0.124791
34	0609	L-Glcb-sp4	L-Glcb-Gly	a-L-glucose	113	12	11	11	0.187182		34	0609	L-Glcb-sp4	L-Glcb-Gly	a-L-glucose	99	21	18	20	0.162556
37	0034	3-O-Su-Galb-sp3	3-suGalb-C3		108	30	22	28	0.1789		37	0034	3-O-Su-Galb-sp3	3-suGalb-C3		79	3	4	1	0.129717
38	0952	3-O-Su-GalNAcb-sp3	3-suGalNAcb-C3		88	8	8	5	0.14577		38	0952	3-O-Su-GalNAcb-sp3	3-suGalNAcb-C3		80	5	3	5	0.131359
41	0998	6-O-Su-GalNAca-sp3	6-suGalNAca-C3		135	22	26	13	0.223625		41	0998	6-O-Su-GalNAca-sp3	6-suGalNAca-C3		98	8	8	6	0.160914
43	0064	6-O-Su-GlcNAcb-sp3	6-suGlcNAcb-C3		102	8	11	1	0.168961		43	0064	6-O-Su-GlcNAcb-sp3	6-suGlcNAcb-C3		102	12	7	11	0.167482
44	0913	GlcAa-sp3	GlcAa-C3	a-glucuronate	133	12	9	19	0.220312		44	0913	GlcAa-sp3	GlcAa-C3	a-glucuronate	137	26	26	17	0.224952
45	0012	GlcAb-sp3	GlcAb-C3	b-glucuronate	96	8	10	5	0.159022		45	0012	GlcAb-sp3	GlcAb-C3	b-glucuronate	78	4	3	4	0.128075
46	0885	6-H2PO3-Glcb-sp4	6P-Glcβ-Gly		120	21	19	13	0.198778		46	0885	6-H2PO3-Glcb-sp4	6P-Glcβ-Gly		85	5	5	3	0.139568
47	0026	6-H2PO3-Mana-sp3	6P-Mana-C3		95	9	2	16	0.157366		47	0026	6-H2PO3-Mana-sp3	6P-Mana-C3		78	7	7	4	0.128075
48	0035	Neu5Aca-sp3	Neu5Aca-C3		96	14	5	25	0.159022		48	0035	Neu5Aca-sp3	Neu5Aca-C3		80	6	4	6	0.131359
49	0035a	Neu5Aca-sp9	Neu5Aca-BnGly		80	4	2	11	0.132518		49	0035a	Neu5Aca-sp9	Neu5Aca-BnGly		85	8	4	7	0.139568
50	0016a	Neu5Acb-sp3	Neu5Acb-C3		79	6	2	16	0.130862		50	0016a	Neu5Acb-sp3	Neu5Acb-C3		72	4	4	2	0.118223
51	0016	Neu5Acb-sp9	Neu5Acb-BnGly		95	24	21	40	0.157366		51	0016	Neu5Acb-sp9	Neu5Acb-BnGly		72	6	3	6	0.118223
52	0018	Neu5Gca-sp3	Neu5Gca-C3		98	13	9	15	0.162335		52	0018	Neu5Gca-sp3	Neu5Gca-C3		90	4	3	3	0.147778
53	0979	Neu5Gcb-sp3	Neu5Gcb-C3		97	7	8	4	0.160678		53	0979	Neu5Gcb-sp3	Neu5Gcb-C3		82	5	4	4	0.134643
55	0941	3-O-Su-GlcNAcb-sp3	3-suGlcNAcb-C3		91	9	3	10	0.15074		55	0941	3-O-Su-GlcNAcb-sp3	3-suGlcNAcb-C3		74	4	3	3	0.121507
57	0744	Ribb-sp4	Ribb-Gly		91	12	9	13	0.15074		57	0744	Ribb-sp4	Ribb-Gly		72	2	1	2	0.118223
58	0799a	L-Fucb-sp3	L-Fucb-C3		88	10	9	5	0.14577		58	0799a	L-Fucb-sp3	L-Fucb-C3		70	3	2	2	0.114939
59	0791	5-H2PO3-KDOa-sp0	5P-KDOa-sp0		94	13	9	17	0.155709		59	0791	5-H2PO3-KDOa-sp0	5P-KDOa-sp0		74	2	2	1	0.121507
60	0762	6-O-Su-Galb-sp3	6-suGalb-C3		124	9	6	9	0.205403		60	0762	6-O-Su-Galb-sp3	6-suGalb-C3		97	5	3	5	0.159272
61	0769	3-O-Su-GalNAca-sp3	3-suGalNAca-C3		90	11	10	8	0.149083		61	0769	3-O-Su-GalNAca-sp3	3-suGalNAca-C3		79	2	1	2	0.129717
62	0012a	GlcAb-OCH2CH2CH2NH-(GlcAb-sp3), amide	GlcAb-C3 "dimer"		116	8	21	7	0.192152		62	0012a	GlcAb-OCH2CH2CH2NH-(GlcAb-sp3), amide	GlcAb-C3 "dimer"		67	13	10	17	0.110013
63	0921	4-O-Su-GlcNAcb-sp2	4-suGlcNAcb-C2		103	5	3	4	0.170617		63	0921	4-O-Su-GlcNAcb-sp2	4-suGlcNAcb-C2		92	4	3	3	0.151062
64	0837	4-O-Su-Galb-sp3	4-suGalb-C3		87	6	4	9	0.144114		64	0837	4-O-Su-Galb-sp3	4-suGalb-C3		83	6	2	11	0.136285
65	0778	4-O-Su-GalNAca-sp3	4-suGalNAca-C3		101	20	10	30	0.167304		65	0778	4-O-Su-GalNAca-sp3	4-suGalNAca-C3		82	1	3	1	0.134643
66	0953	4-O-Su-GalNAcb-sp3	4-suGalNAcb-C3		114	11	5	12	0.188839		66	0953	4-O-Su-GalNAcb-sp3	4-suGalNAcb-C3		83	7	5	6	0.136285
71	0091	Fuca1-2Galb-sp3	Fuca2Galb-C3	Hdi	116	7	15	5	0.192152		71	0091	Fuca1-2Galb-sp3	Fuca2Galb-C3	Hdi	80	2	1	2	0.131359
72	0049	Fuca1-3GlcNAcb-sp3	Fuca3GlcNAcβ-C3		116	50	50	46	0.192152		72	0049	Fuca1-3GlcNAcb-sp3	Fuca3GlcNAcβ-C3		57	4	3	3	0.093593
73	0050	Fuca1-4GlcNAcb-sp3	Fuca4GlcNAcβ-C3	Le	96	12	11	11	0.159022		73	0050	Fuca1-4GlcNAcb-sp3	Fuca4GlcNAcβ-C3	Le	66	5	4	4	0.108371
75	0055	Gala1-2Galb-sp3	Gala2Galb-C3		108	14	11	11	0.1789		75	0055	Gala1-2Galb-sp3	Gala2Galb-C3		81	8	10	5	0.133001
76	0088	Gala1-3Galb-sp3	Bdi-C3	Bdi	87	13	4	30	0.144114		76	0088	Gala1-3Galb-sp3	Bdi-C3	Bdi	89	17	17	12	0.146136
77	0038	Gala1-3GalNAcb-sp3	Gala3GalNAcb-C3	Tab	87	6	8	4	0.144114		77	0038	Gala1-3GalNAcb-sp3	Gala3GalNAcb-C3	Tab	89	18	17	14	0.146136
78	0053	Gala1-3GalNAca-sp3	Gala3GalNAca-C3	Taa, core 8	92	23	18	54	0.152396		78	0053	Gala1-3GalNAca-sp3	Gala3GalNAca-C3	Taa, core 8	68	4	4	2	0.111655
80	0852	Gala1-3GlcNAcb-sp3	Gala3GlcNAcβ-C3		81	7	4	39	0.134175		80	0852	Gala1-3GlcNAcb-sp3	Gala3GlcNAcβ-C3		70	6	4	5	0.114939
81	0015	Gala1-4GlcNAcb-sp3	Gala4GlcNAcb-C3	aLN	94	13	11	11	0.155709		81	0015	Gala1-4GlcNAcb-sp3	Gala4GlcNAcb-C3	aLN	79	5	5	3	0.129717
82	0015a	Gala1-4GlcNAcb-sp8	Gala4GlcNAcb-PEG6	aLN	79	11	7	16	0.130862		82	0015a	Gala1-4GlcNAcb-sp8	Gala4GlcNAcb-PEG6	aLN	69	5	5	4	0.113297
83	0069	Gala1-6Glcb-sp4	Gala6Glcb-Gly	melibiose	99	15	15	11	0.163991		83	0069	Gala1-6Glcb-sp4	Gala6Glcb-Gly	melibiose	80	5	6	3	0.131359
84	0076	Galb1-2Galb-sp3	Galb2Galb-C3		103	12	14	4	0.170617		84	0076	Galb1-2Galb-sp3	Galb2Galb-C3		77	3	2	4	0.126433
85	0043	Galb1-3GlcNAcb-sp3	Lec-C3	Lec	83	10	11	8	0.137488		85	0043	Galb1-3GlcNAcb-sp3	Lec-C3	Lec	66	2	1	3	0.108371
86	0043a	Galb1-3GlcNAcb-sp2	Lec-C2	Lec	96	7	1	32	0.159022		86	0043a	Galb1-3GlcNAcb-sp2	Lec-C2	Lec	66	3	4	3	0.108371
87	0039	Galb1-3Galb-sp3	Galb3Galb-C3		105	5	2	5	0.17393		87	0039	Galb1-3Galb-sp3	Galb3Galb-C3		77	3	4	2	0.126433
88	0056	Galb1-3GalNAcb-sp3	Galb3GalNAcb-C3	Tbb	119	10	10	8	0.197121		88	0056	Galb1-3GalNAcb-sp3	Galb3GalNAcb-C3	Tbb	69	4	3	2	0.113297
89	0048	Galb1-3GalNAca-sp3	TF-C3	TF, core 1	88	3	2	2	0.14577		89	0048	Galb1-3GalNAca-sp3	TF-C3	TF, core 1	64	3	3	2	0.105087
92	0046a	Galb1-4Glcb-sp2	Lac-C2	Lac	88	6	3	7	0.14577		92	0046a	Galb1-4Glcb-sp2	Lac-C2	Lac	84	3	3	2	0.137927
93	0046b	Galb1-4Glcb-sp4	Lac-Gly	Lac	237	26	21	58	0.392586		93	0046b	Galb1-4Glcb-sp4	Lac-Gly	Lac	102	5	3	5	0.167482
94	0845	Galb1-4Galb-sp4	Galb4Galβ-Gly		98	5	7	5	0.162335		94	0845	Galb1-4Galb-sp4	Galb4Galβ-Gly		79	6	7	3	0.129717
96	0047d	Galb1-4GlcNAcb-sp2	LN-C2	LN	84	5	2	5	0.139144		96	0047d	Galb1-4GlcNAcb-sp2	LN-C2	LN	74	15	9	17	0.121507
97	0047	Galb1-4GlcNAcb-sp3	LN-C3	LN	85	10	11	7	0.140801		97	0047	Galb1-4GlcNAcb-sp3	LN-C3	LN	70	5	4	4	0.114939
98	0047a	Galb1-4GlcNAcb-sp5	LN-long	LN	96	11	9	8	0.159022		98	0047a	Galb1-4GlcNAcb-sp5	LN-long	LN	69	3	3	2	0.113297
99	0047c	Galb1-4GlcNAcb-sp8	LN-PEG6	LN	97	21	19	107	0.160678		99	0047c	Galb1-4GlcNAcb-sp8	LN-PEG6	LN	66	5	5	2	0.108371
100	0846	Galb1-6Galb-sp4	Galb6Galβ-Gly		125	9	5	10	0.20706		100	0846	Galb1-6Galb-sp4	Galb6Galβ-Gly		94	5	10	4	0.154346
101	0051	GalNAca1-3GalNAcb-sp3	GalNAca3GalNAcb-C3	Fs	110	16	22	4	0.182213		101	0051	GalNAca1-3GalNAcb-sp3	GalNAca3GalNAcb-C3	Fs	74	1	2	0	0.121507
102	0087	GalNAca1-3Galb-sp3	Adi-C3	Adi	127	7	6	6	0.210373		102	0087	GalNAca1-3Galb-sp3	Adi-C3	Adi	78	4	3	3	0.128075
103	0052	GalNAca1-3GalNAca-sp3	GalNAca3GalNAca-C3	core 5	95	13	11	25	0.157366		103	0052	GalNAca1-3GalNAca-sp3	GalNAca3GalNAca-C3	core 5	70	3	3	2	0.114939
104	0862	GalNAcb1-3Galb-sp3	GalNAcβ3Galβ-C3		83	8	8	5	0.137488		104	0862	GalNAcb1-3Galb-sp3	GalNAcβ3Galβ-C3		65	3	1	3	0.106729
105	0095	GalNAcb1-3GalNAcb-sp3	GalNAcb3GalNAcb-C3	para-Fs	134	36	17	45	0.221968		105	0095	GalNAcb1-3GalNAcb-sp3	GalNAcb3GalNAcb-C3	para-Fs	94	6	3	9	0.154346
106	0001	GalNAcb1-4GlcNAcb-sp3	LacdiNAc-C3	LacdiNAc	101	15	14	13	0.167304		106	0001	GalNAcb1-4GlcNAcb-sp3	LacdiNAc-C3	LacdiNAc	63	3	1	6	0.103445
107	0001a	GalNAcb1-4GlcNAcb-sp2	LacdiNAc-C2	LacdiNAc	82	10	7	10	0.135831		107	0001a	GalNAcb1-4GlcNAcb-sp2	LacdiNAc-C2	LacdiNAc	74	2	2	2	0.121507
110	0019	Glca1-4Glcb-sp3	Glca4Glcb-C3	maltose	99	13	14	10	0.163991		110	0019	Glca1-4Glcb-sp3	Glca4Glcb-C3	maltose	72	1	0	10	0.118223
111	0938	Glcb1-4Glcb-sp4	Glcβ4Glcβ-Gly	cellobiose	97	15	10	16	0.160678		111	0938	Glcb1-4Glcb-sp4	Glcβ4Glcβ-Gly	cellobiose	78	3	2	2	0.128075
112	0902	Glcb1-6Glcb-sp4	Glcβ6Glcβ-Gly	Gentiobiose	123	5	4	3	0.203747		112	0902	Glcb1-6Glcb-sp4	Glcβ6Glcβ-Gly	Gentiobiose	89	5	2	7	0.146136
113	0097	GlcNAcb1-3GalNAca-sp3	GlcNAcb3GalNAca-C3	core 3	87	13	7	13	0.144114		113	0097	GlcNAcb1-3GalNAca-sp3	GlcNAcb3GalNAca-C3	core 3	69	6	3	6	0.113297
114	0944	GlcNAcb1-3Manb-sp4	GlcNAcb3Manβ-Gly		104	9	2	11	0.172274		114	0944	GlcNAcb1-3Manb-sp4	GlcNAcb3Manβ-Gly		75	5	6	3	0.123149
116	0057	GlcNAcb1-4GlcNAcb-sp3	(GlcNAcb4)2-C3	chitobiose	96	14	11	11	0.159022		116	0057	GlcNAcb1-4GlcNAcb-sp3	(GlcNAcb4)2-C3	chitobiose	68	7	5	5	0.111655
117	0057a	GlcNAcb1-4GlcNAcb-sp4	(GlcNAcb4)2-Gly	chitobiose	134	37	30	54	0.221968		117	0057a	GlcNAcb1-4GlcNAcb-sp4	(GlcNAcb4)2-Gly	chitobiose	66	5	5	4	0.108371
118	0098	GlcNAcb1-6GalNAca-sp3	GlcNAcb6GalNAca-C3	core 6	82	5	6	1	0.135831		118	0098	GlcNAcb1-6GalNAca-sp3	GlcNAcb6GalNAca-C3	core 6	61	5	3	6	0.100161
121	0946	Mana1-4Manb-sp4	Mana4Manb-Gly		100	7	5	6	0.165648		121	0946	Mana1-4Manb-sp4	Mana4Manb-Gly		74	4	4	4	0.121507
122	0873	Mana1-6Manb-sp4	Mana6Manβ-Gly		94	26	19	24	0.155709		122	0873	Mana1-6Manb-sp4	Mana6Manβ-Gly		74	1	1	1	0.121507
123	0943	Manb1-4GlcNAcb-sp4	Manb4GlcNAcβ-Gly		90	5	6	3	0.149083		123	0943	Manb1-4GlcNAcb-sp4	Manb4GlcNAcβ-Gly		64	3	3	2	0.105087
125	0735	6-O-Bn-Galb1-4GlcNAcb-sp2	6`-BnLN-C2		109	21	20	18	0.180556		125	0735	6-O-Bn-Galb1-4GlcNAcb-sp2	6`-BnLN-C2		71	3	1	2	0.116581
126	0954	6-O-Bn-Gala1-4(6-O-Bn)GlcNAcb-sp3	6,6`-Bn2-aLN-C3		133	13	17	10	0.220312		126	0954	6-O-Bn-Gala1-4(6-O-Bn)GlcNAcb-sp3	6,6`-Bn2-aLN-C3		80	3	1	2	0.131359
128	0046d	Galb1-4Glcb-sp4-Trp	Lac-Gly-Trp	Lac	439	102	79	162	0.727194		128	0046d	Galb1-4Glcb-sp4-Trp	Lac-Gly-Trp	Lac	135	12	7	11	0.221668
129	0703	Galb1-3(6-O-Bn)GlcNAcb-sp3	6-BnLec-C3		110	22	17	21	0.182213		129	0703	Galb1-3(6-O-Bn)GlcNAcb-sp3	6-BnLec-C3		89	18	16	17	0.146136
130	0702	6-O-Bn-Galb1-3GlcNAcb-sp2	6`-BnLec-C2		95	5	6	1	0.157366		130	0702	6-O-Bn-Galb1-3GlcNAcb-sp2	6`-BnLec-C2		71	2	2	2	0.116581
131	0704	6-O-Bn-Galb1-3(6-O-Bn)GlcNAcb-sp3	6`,6-Bn2Lec-C3		112	24	13	29	0.185526		131	0704	6-O-Bn-Galb1-3(6-O-Bn)GlcNAcb-sp3	6`,6-Bn2Lec-C3		74	4	8	1	0.121507
132	0048b	Galb1-3GalNAca-sp5	TF-long	TF, core1	98	14	14	12	0.162335		132	0048b	Galb1-3GalNAca-sp5	TF-long	TF, core1	74	3	3	2	0.121507
133	0046i	Galb1-4Glcb-sp4-Ala	Lac-Gly-Ala	Lac	331	81	68	74	0.548295		133	0046i	Galb1-4Glcb-sp4-Ala	Lac-Gly-Ala	Lac	111	5	4	4	0.18226
135	0046f	Galb1-4Glcb-sp4-Asn	Lac-Gly-Asn	Lac	218	15	38	9	0.361112		135	0046f	Galb1-4Glcb-sp4-Asn	Lac-Gly-Asn	Lac	104	5	3	9	0.170766
136	0046e	Galb1-4Glcb-sp4-Ile	Lac-Gly-Ile	Lac	281	47	50	30	0.465471		136	0046e	Galb1-4Glcb-sp4-Ile	Lac-Gly-Ile	Lac	102	3	2	2	0.167482
137	0046h	Galb1-4Glcb-sp4-Nle	Lac-Gly-Nle	Lac	336	13	17	2	0.556577		137	0046h	Galb1-4Glcb-sp4-Nle	Lac-Gly-Nle	Lac	113	7	4	7	0.185544
138	0046g	Galb1-4Glcb-sp4-Val	Lac-Gly-Val	Lac	264	40	18	44	0.437311		138	0046g	Galb1-4Glcb-sp4-Val	Lac-Gly-Val	Lac	110	6	5	4	0.180618
139	0711	Galb1-4GlcNAca-sp3	Galb4GlcNAca-C3	LNa	10703	690	630	495	17.7293		139	0711	Galb1-4GlcNAca-sp3	Galb4GlcNAca-C3	LNa	2907	219	224	203	4.77324
140	0722	Gala1-3GalNAcf b-sp3	Gala3GalNAc(f)b-C3		107	31	27	21	0.177243		140	0722	Gala1-3GalNAcf b-sp3	Gala3GalNAc(f)b-C3		89	8	3	9	0.146136
142	0724	GlcNAca1-3GalNAcb-sp3	GlcNAca3GalNAcβ-C3		105	6	2	7	0.17393		142	0724	GlcNAca1-3GalNAcb-sp3	GlcNAca3GalNAcβ-C3		78	3	3	3	0.128075
143	0828	Fuca1-2(3-O-Su)Galb-sp3	Fuca2(3-su)Galb-C3		98	18	14	14	0.162335		143	0828	Fuca1-2(3-O-Su)Galb-sp3	Fuca2(3-su)Galb-C3		81	3	2	8	0.133001
144	0822	Galb1-3(6-O-Su)GlcNAcb-sp2	6-suLec-C2		86	11	4	17	0.142457		144	0822	Galb1-3(6-O-Su)GlcNAcb-sp2	6-suLec-C2		80	3	3	3	0.131359
145	0822a	Galb1-3(6-O-Su)GlcNAcb-sp3	6-suLec-C3		97	18	15	18	0.160678		145	0822a	Galb1-3(6-O-Su)GlcNAcb-sp3	6-suLec-C3		78	2	10	0	0.128075
146	0912	Galb1-4(6-O-Su)Glcb-sp2	6-suLac-C2		111	9	22	6	0.183869		146	0912	Galb1-4(6-O-Su)Glcb-sp2	6-suLac-C2		83	5	5	4	0.136285
149	0855	GlcNAcb1-4(6-O-Su)GlcNAb-sp3	GN4(6-su)GN-C3		878	125	90	272	1.45439		149	0855	GlcNAcb1-4(6-O-Su)GlcNAb-sp3	GN4(6-su)GN-C3		971	207	189	126	1.59436
150	0092	3-O-Su-Galb1-3GalNAca-sp3	3`-suTF-C3		104	19	14	23	0.172274		150	0092	3-O-Su-Galb1-3GalNAca-sp3	3`-suTF-C3		81	3	1	8	0.133001
151	0821	6-O-Su-Galb1-3GalNAca-sp3	6`-suTF-C3		141	26	12	31	0.233564		151	0821	6-O-Su-Galb1-3GalNAca-sp3	6`-suTF-C3		85	2	1	4	0.139568
153	0910	6-O-Su-Galb1-4Glcb-sp2	6`-suLac-C2		102	18	10	136	0.168961		153	0910	6-O-Su-Galb1-4Glcb-sp2	6`-suLac-C2		94	19	14	20	0.154346
154	0068	3-O-Su-Galb1-3GlcNAcb-sp3	3`-suLec-C3		97	24	25	21	0.160678		154	0068	3-O-Su-Galb1-3GlcNAcb-sp3	3`-suLec-C3		74	4	3	4	0.121507
156	0067a	3-O-Su-Galb1-4GlcNAcb-sp2	3’-suLN-C2		82	7	4	11	0.135831		156	0067a	3-O-Su-Galb1-4GlcNAcb-sp2	3’-suLN-C2		92	27	24	26	0.151062
158	0909a	4-O-Su-Galb1-4GlcNAcb-sp2	4`-suLN-C2		74	10	8	11	0.122579		158	0909a	4-O-Su-Galb1-4GlcNAcb-sp2	4`-suLN-C2		75	5	4	4	0.123149
159	0909	4-O-Su-Galb1-4GlcNAcb-sp3	4`-suLN-C3		82	5	3	13	0.135831		159	0909	4-O-Su-Galb1-4GlcNAcb-sp3	4`-suLN-C3		75	4	4	3	0.123149
160	0840	6-O-Su-Galb1-3GlcNAcb-sp2	6`-suLec-C2		100	18	21	16	0.165648		160	0840	6-O-Su-Galb1-3GlcNAcb-sp2	6`-suLec-C2		82	3	2	3	0.134643
161	0840a	6-O-Su-Galb1-3GlcNAcb-sp3	6`-suLec-C3		92	17	14	16	0.152396		161	0840a	6-O-Su-Galb1-3GlcNAcb-sp3	6`-suLec-C3		73	10	10	5	0.119865
162	0090a	6-O-Su-Galb1-4GlcNAcb-sp2	6`-suLN-C2		119	16	14	15	0.197121		162	0090a	6-O-Su-Galb1-4GlcNAcb-sp2	6`-suLN-C2		147	18	10	19	0.241371
164	0876	GlcAb1-3GlcNAcb-sp3	GlcAβ3GlcNAcβ-C3		111	29	24	21	0.183869		164	0876	GlcAb1-3GlcNAcb-sp3	GlcAβ3GlcNAcβ-C3		78	4	3	9	0.128075
165	0976	GlcAb1-3Galb-sp3	GlcAb3Galb-C3		85	11	9	29	0.140801		165	0976	GlcAb1-3Galb-sp3	GlcAb3Galb-C3		79	3	4	1	0.129717
166	0978	GlcAb1-6Galb-sp3	GlcAb6Galb-C3		85	9	6	15	0.140801		166	0978	GlcAb1-6Galb-sp3	GlcAb6Galb-C3		74	2	3	1	0.121507
167	0972	GlcNAcb1-4[3-O-CH(CH3)COOH]GlcNAcb-sp4	GlcNAcβ4Murb-Gly		181	32	23	145	0.299823		167	0972	GlcNAcb1-4[3-O-CH(CH3)COOH]GlcNAcb-sp4	GlcNAcβ4Murb-Gly		85	4	11	3	0.139568
168	0900	GlcNAcb1-4[3-O-CH(CH3)CO-L-Ala-D-i-Gln-Lys]GlcNAcOH	GMDP-Lys	GMDP	102	16	6	23	0.168961		168	0900	GlcNAcb1-4[3-O-CH(CH3)CO-L-Ala-D-i-Gln-Lys]GlcNAcOH	GMDP-Lys	GMDP	75	4	5	1	0.123149
169	0083	Neu5Aca2-3Galb-sp3	Neu5Aca3Galβ-C3	GM4	85	2	2	2	0.140801		169	0083	Neu5Aca2-3Galb-sp3	Neu5Aca3Galβ-C3	GM4	73	9	6	8	0.119865
170	0084	Neu5Aca2-6Galb-sp3	Neu5Aca6Galβ-C3		78	10	6	13	0.129205		170	0084	Neu5Aca2-6Galb-sp3	Neu5Aca6Galβ-C3		67	4	2	5	0.110013
171	0993	Neu5Aca2-3GalNAca-sp3	Neu5Aca3GalNAca-C3		97	7	8	2	0.160678		171	0993	Neu5Aca2-3GalNAca-sp3	Neu5Aca3GalNAca-C3		78	4	2	9	0.128075
172	0058	Neu5Aca2-6GalNAca-sp3	Neu5Aca6Tn-C3	SiaTn	89	16	15	12	0.147427		172	0058	Neu5Aca2-6GalNAca-sp3	Neu5Aca6Tn-C3	SiaTn	71	3	5	2	0.116581
173	0986	Neu5Acb2-6GalNAca-sp3	Neu5Acb6GalNAca-C3		98	10	3	13	0.162335		173	0986	Neu5Acb2-6GalNAca-sp3	Neu5Acb6GalNAca-C3		67	4	5	2	0.110013
174	0983	Neu5Gca2-6GalNAca-sp3	Neu5Gca6GalNAca-C3	Neu5GcTn	75	7	6	18	0.124236		174	0983	Neu5Gca2-6GalNAca-sp3	Neu5Gca6GalNAca-C3	Neu5GcTn	72	4	3	4	0.118223
177	0881	3-O-Su-Galb1-4(6-O-Su)GlcNAcb-sp3	3`,6-su2LN-C3		82	2	1	8	0.135831		177	0881	3-O-Su-Galb1-4(6-O-Su)GlcNAcb-sp3	3`,6-su2LN-C3		79	3	1	4	0.129717
178	0901	6-O-Su-Galb1-4(6-O-Su)Glcb-sp2	6,6`-su2Lac-C2		97	22	10	26	0.160678		178	0901	6-O-Su-Galb1-4(6-O-Su)Glcb-sp2	6,6`-su2Lac-C2		82	5	2	5	0.134643
179	0841	6-O-Su-Galb1-3(6-O-Su)GlcNAcb-sp2	6,6`-su2Lec-C2		88	12	13	7	0.14577		179	0841	6-O-Su-Galb1-3(6-O-Su)GlcNAcb-sp2	6,6`-su2Lec-C2		83	8	10	4	0.136285
180	0883	6-O-Su-Galb1-4(6-O-Su)GlcNAcb-sp2	6,6`-su2LN-C2		99	15	7	17	0.163991		180	0883	6-O-Su-Galb1-4(6-O-Su)GlcNAcb-sp2	6,6`-su2LN-C2		101	17	16	14	0.16584
181	0882	3,4-O-Su2-Galb1-4GlcNAcb-sp3	3`,4`-su2LN-C3		107	34	30	108	0.177243		181	0882	3,4-O-Su2-Galb1-4GlcNAcb-sp3	3`,4`-su2LN-C3		84	8	3	11	0.137927
182	0886	3,6-O-Su2-Galb1-4GlcNAcb-sp2	3`,6`-su2LN-C2		90	3	2	2	0.149083		182	0886	3,6-O-Su2-Galb1-4GlcNAcb-sp2	3`,6`-su2LN-C2		80	3	3	1	0.131359
183	0918a	4,6-O-Su2-Galb1-4GlcNAcb-sp2	4`,6`-su2LN-C2		149	56	46	55	0.246815		183	0918a	4,6-O-Su2-Galb1-4GlcNAcb-sp2	4`,6`-su2LN-C2		115	24	14	22	0.188828
184	0918	4,6-O-Su2-Galb1-4GlcNAcb-sp3	4`,6`-su2LN-C3		87	5	6	3	0.144114		184	0918	4,6-O-Su2-Galb1-4GlcNAcb-sp3	4`,6`-su2LN-C3		78	4	2	5	0.128075
187	0072a	Neu5Aca2-8Neu5NAca-sp9	(Neu5Aca)2-BnGly	(Neu5Aca)2	101	11	10	7	0.167304		187	0072a	Neu5Aca2-8Neu5NAca-sp9	(Neu5Aca)2-BnGly	(Neu5Aca)2	75	6	3	9	0.123149
188	0879a	Neu5NAca2-8Neu5NAcb-sp9	(Neu5Aca)2b-BnGly		82	8	3	9	0.135831		188	0879a	Neu5NAca2-8Neu5NAcb-sp9	(Neu5Aca)2b-BnGly		67	5	5	4	0.110013
189	0880	3,6-O-Su2-Galb1-4(6-O-Su)GlcNAcb-sp2	3`,6,6`-su3LN-C2		86	9	5	8	0.142457		189	0880	3,6-O-Su2-Galb1-4(6-O-Su)GlcNAcb-sp2	3`,6,6`-su3LN-C2		85	3	3	2	0.139568
190	0960	Galb1-4(6-H2PO3)GlcNAcb-sp2	6P-LN-C2		94	13	3	17	0.155709		190	0960	Galb1-4(6-H2PO3)GlcNAcb-sp2	6P-LN-C2		62	5	4	4	0.101803
191	0961	6-H2PO3-Galb1-4GlcNAcb-sp2	6`P-LN-C2		131	36	39	32	0.216999		191	0961	6-H2PO3-Galb1-4GlcNAcb-sp2	6`P-LN-C2		130	11	7	34	0.213458
192	0093a	GalNAcb1-4(6-O-Su)GlcNAcb-sp3	6-suLacdiNAc-C3		113	18	14	18	0.187182		192	0093a	GalNAcb1-4(6-O-Su)GlcNAcb-sp3	6-suLacdiNAc-C3		103	8	7	7	0.169124
193	0942	3-O-Su-GalNAcb1-4GlcNAcb-sp3	3`-suLacdiNAc-C3		108	30	21	28	0.1789		193	0942	3-O-Su-GalNAcb1-4GlcNAcb-sp3	3`-suLacdiNAc-C3		76	3	2	3	0.124791
194	0937	6-O-Su-GalNAcb1-4GlcNAcb-sp3	6`-suLacdiNAc-C3		93	14	13	12	0.154053		194	0937	6-O-Su-GalNAcb1-4GlcNAcb-sp3	6`-suLacdiNAc-C3		72	11	8	12	0.118223
195	0934	6-O-Su-GalNAcb1-4(3-O-Ac)GlcNAcb-sp3	6`-su(3-Ac)LacdiNAc-C3		77	3	2	22	0.127549		195	0934	6-O-Su-GalNAcb1-4(3-O-Ac)GlcNAcb-sp3	6`-su(3-Ac)LacdiNAc-C3		81	14	7	43	0.133001
196	0939	3-O-Su-GalNAcb1-4(3-O-Su)GlcNAcb-sp3	3,3`-su2LacdiNAc-C3		134	44	33	51	0.221968		196	0939	3-O-Su-GalNAcb1-4(3-O-Su)GlcNAcb-sp3	3,3`-su2LacdiNAc-C3		88	16	6	18	0.144494
197	0930	3,6-O-Su2-GalNAcb1-4GlcNAcb-sp3	3`,6`-su2LacdiNAc-C3		111	21	21	15	0.183869		197	0930	3,6-O-Su2-GalNAcb1-4GlcNAcb-sp3	3`,6`-su2LacdiNAc-C3		82	4	5	2	0.134643
198	0935	4,6-O-Su2-GalNAcb1-4GlcNAcb-sp3	4`,6`-su2LacdiNAc-C3		119	11	7	12	0.197121		198	0935	4,6-O-Su2-GalNAcb1-4GlcNAcb-sp3	4`,6`-su2LacdiNAc-C3		114	15	13	10	0.187186
199	0933	4,6-O-Su2-GalNAcb1-4(3-O-Ac)GlcNAcb-sp3	4`,6`-su2(3-Ac)LacdiNAc-C3		140	21	13	64	0.231907		199	0933	4,6-O-Su2-GalNAcb1-4(3-O-Ac)GlcNAcb-sp3	4`,6`-su2(3-Ac)LacdiNAc-C3		120	3	1	4	0.197038
200	0936	4-O-Su-GalNAcb1-4GlcNAcb-sp3	4`-suLacdiNAc-C3		90	11	8	10	0.149083		200	0936	4-O-Su-GalNAcb1-4GlcNAcb-sp3	4`-suLacdiNAc-C3		73	2	1	3	0.119865
202	0927	6-O-Su-GalNAcb1-4(6-O-Su)GlcNAcb-sp3	6,6`-su2LacdiNAc-C3		98	13	16	5	0.162335		202	0927	6-O-Su-GalNAcb1-4(6-O-Su)GlcNAcb-sp3	6,6`-su2LacdiNAc-C3		82	1	0	3	0.134643
203	0077a	Galb1-4(6-O-Su)GlcNAcb-sp2	6-suLN-C2		88	8	6	44	0.14577		203	0077a	Galb1-4(6-O-Su)GlcNAcb-sp2	6-suLN-C2		80	5	4	3	0.131359
204	0936a	4-O-Su-GalNAcb1-4GlcNAcb-sp2	4`-suLacdiNAc-C2		83	3	3	3	0.137488		204	0936a	4-O-Su-GalNAcb1-4GlcNAcb-sp2	4`-suLacdiNAc-C2		79	2	2	12	0.129717
205	0945	Neu5Aca2-6GalNAcb-sp3	Neu5Aca6GalNAcb-C3		95	18	15	20	0.157366		205	0945	Neu5Aca2-6GalNAcb-sp3	Neu5Aca6GalNAcb-C3		78	4	9	2	0.128075
206	0709	Neu5Gca2-3Galb-sp3	Neu5Gca3Galβ-C3		79	9	5	22	0.130862		206	0709	Neu5Gca2-3Galb-sp3	Neu5Gca3Galβ-C3		71	5	2	5	0.116581
208	0043b	Galb1-3GlcNAcb-sp4	Lec-Gly	Lec	88	4	1	4	0.14577		208	0043b	Galb1-3GlcNAcb-sp4	Lec-Gly	Lec	72	8	4	9	0.118223
211	0794	KDOa2-8KDOa-sp0	KDOa8KDOa-sp0		13920	1110	967	1452	23.0582		211	0794	KDOa2-8KDOa-sp0	KDOa8KDOa-sp0		1025	6	6	3	1.68303
214	0766	DGlcAb1-3Galb-sp3	DGlcAb3Galβ-C3		113	15	15	10	0.187182		214	0766	DGlcAb1-3Galb-sp3	DGlcAb3Galβ-C3		81	4	1	4	0.133001
215	0042	Fuca1-2Galb1-3GlcNAcb-sp3	Fuca2`Lec-C3	Led, H (type 1)	71	9	4	17	0.11761		215	0042	Fuca1-2Galb1-3GlcNAcb-sp3	Fuca2`Lec-C3	Led, H (type 1)	69	4	3	3	0.113297
216	0089	Fuca1-2Galb1-4GlcNAcb-sp3	Fuca2`LN-C3	H (type 2)	86	8	9	4	0.142457		216	0089	Fuca1-2Galb1-4GlcNAcb-sp3	Fuca2`LN-C3	H (type 2)	64	4	3	3	0.105087
217	0059	Fuca1-2Galb1-3GalNAca-sp3	H (type 3)-C3	H (type 3)	92	13	5	27	0.152396		217	0059	Fuca1-2Galb1-3GalNAca-sp3	H (type 3)-C3	H (type 3)	66	3	3	2	0.108371
219	0940	Fuca1-2Galb1-4Glcb-sp4	Fuca2`Lac-Gly	H(type 6)	112	5	4	5	0.185526		219	0940	Fuca1-2Galb1-4Glcb-sp4	Fuca2`Lac-Gly	H(type 6)	77	5	5	4	0.126433
222	0070	Gala1-3Galb1-4GlcNAcb-sp3	Gala3`LN-C3	Galili	89	14	15	8	0.147427		222	0070	Gala1-3Galb1-4GlcNAcb-sp3	Gala3`LN-C3	Galili	72	3	2	2	0.118223
223	0037	Gala1-4Galb1-4Glcb-sp2	Gala4`Lac-C2	Pk, Gb3, GbOse3	206	44	31	38	0.341235		223	0037	Gala1-4Galb1-4Glcb-sp2	Gala4`Lac-C2	Pk, Gb3, GbOse3	125	6	5	7	0.205248
225	0008a	Gala1-4Galb1-4GlcNAcb-sp2	Gala4`LN-C2	P1	470	51	48	44	0.778545		225	0008a	Gala1-4Galb1-4GlcNAcb-sp2	Gala4`LN-C2	P1	541	178	139	142	0.888312
226	0086	Gala1-3(Fuca1-2)Galb-sp3	Btri-C3	Btri	73	6	4	22	0.120923		226	0086	Gala1-3(Fuca1-2)Galb-sp3	Btri-C3	Btri	87	2	8	1	0.142852
227	0086a	Gala1-3(Fuca1-2)Galb-sp5	Btri-long	Btri	81	11	8	11	0.134175		227	0086a	Gala1-3(Fuca1-2)Galb-sp5	Btri-long	Btri	70	7	2	10	0.114939
229	0865	Galb1-3Galb1-4GlcNAcb-sp4	Galb3`LN-Gly		92	3	2	5	0.152396		229	0865	Galb1-3Galb1-4GlcNAcb-sp4	Galb3`LN-Gly		76	9	6	17	0.124791
230	0607	Fucb1-2Galb1-3GlcNAcb-sp3	Fucb2`Lec-C3		81	5	2	8	0.134175		230	0607	Fucb1-2Galb1-3GlcNAcb-sp3	Fucb2`Lec-C3		69	3	3	2	0.113297
231	0995	Galb1-4GlcNAb1-3GalNAca-sp3	LN3GalNAca-C3		87	12	15	5	0.144114		231	0995	Galb1-4GlcNAb1-3GalNAca-sp3	LN3GalNAca-C3		65	8	4	10	0.106729
232	0996	Galb1-4GlcNAb1-6GalNAca-sp3	LN6GalNAca-C3		88	16	9	19	0.14577		232	0996	Galb1-4GlcNAb1-6GalNAca-sp3	LN6GalNAca-C3		69	4	4	3	0.113297
233	0040	Galb1-3(Fuca1-4)GlcNAcb-sp3	Fuca4Lec-C3	Lea	89	18	12	19	0.147427		233	0040	Galb1-3(Fuca1-4)GlcNAcb-sp3	Fuca4Lec-C3	Lea	70	6	2	6	0.114939
234	0044	Galb1-4(Fuca1-3)GlcNAcb-sp3	Lex-C3	Lex	78	10	4	14	0.129205		234	0044	Galb1-4(Fuca1-3)GlcNAcb-sp3	Lex-C3	Lex	72	2	3	1	0.118223
235	0085	GalNAca1-3(Fuca1-2)Galb-sp3	Atri-C3	Atri	679	110	84	145	1.12475		235	0085	GalNAca1-3(Fuca1-2)Galb-sp3	Atri-C3	Atri	88	5	4	6	0.144494
236	0085a	GalNAca1-3(Fuca1-2)Galb-sp5	Atri-long	Atri	725	87	56	164	1.20095		236	0085a	GalNAca1-3(Fuca1-2)Galb-sp5	Atri-long	Atri	86	2	2	2	0.14121
237	0829	Fuca1-2(GalNHa1-3)Galb-O(CH2)3NHAc	ABtri-O(CH2)3NHAc	ABtri	153	42	41	38	0.253441		237	0829	Fuca1-2(GalNHa1-3)Galb-O(CH2)3NHAc	ABtri-O(CH2)3NHAc	ABtri	79	17	7	26	0.129717
239	0810	GalNAcb1-3(Fuca1-2)Galb-sp3	GalNAcb3(Fuca2)Galb-C3		82	11	7	20	0.135831		239	0810	GalNAcb1-3(Fuca1-2)Galb-sp3	GalNAcb3(Fuca2)Galb-C3		70	2	2	0	0.114939
240	0932	Glca1-4Glca1-4Glcb-sp4	(Glca4)3b-Gly	maltotriose	104	13	12	11	0.172274		240	0932	Glca1-4Glca1-4Glcb-sp4	(Glca4)3b-Gly	maltotriose	72	4	3	4	0.118223
241	0959	Glca1-6Glca1-6Glcb-sp4	(Glca6)3b-Gly	Isomaltotriose	99	9	10	4	0.163991		241	0959	Glca1-6Glca1-6Glcb-sp4	(Glca6)3b-Gly	Isomaltotriose	79	2	2	1	0.129717
242	0864a	GlcNAca1-3Galb1-4GlcNAcb-sp2	GlcNAca3`LN-C2		105	5	5	2	0.17393		242	0864a	GlcNAca1-3Galb1-4GlcNAcb-sp2	GlcNAca3`LN-C2		72	15	11	13	0.118223
243	0864	GlcNAca1-3Galb1-4GlcNAcb-sp3	GlcNAca3`LN-C3		105	17	17	15	0.17393		243	0864	GlcNAca1-3Galb1-4GlcNAcb-sp3	GlcNAca3`LN-C3		80	1	1	3	0.131359
245	0889	GlcNAca1-6Galb1-4GlcNAcb-sp2	GlcNAca6`LN-C2		241	76	69	54	0.399212		245	0889	GlcNAca1-6Galb1-4GlcNAcb-sp2	GlcNAca6`LN-C2		129	25	19	25	0.211816
246	0011	GlcNAcb1-2Galb1-3GalNAca-sp3	GlcNAcb2`TF-C3		250	47	41	33	0.41412		246	0011	GlcNAcb1-2Galb1-3GalNAca-sp3	GlcNAcb2`TF-C3		146	28	17	26	0.239729
247	0075	GlcNAcb1-3Galb1-3GalNAca-sp3	GlcNAcb3`TF-C3		108	17	18	10	0.1789		247	0075	GlcNAcb1-3Galb1-3GalNAca-sp3	GlcNAcb3`TF-C3		80	3	2	3	0.131359
249	0958	GlcNAcb1-3Galb1-4GlcNAcb-sp2	GlcNAcb3`LN-C2		86	6	1	10	0.142457		249	0958	GlcNAcb1-3Galb1-4GlcNAcb-sp2	GlcNAcb3`LN-C2		73	3	2	2	0.119865
250	0958a	GlcNAcb1-3Galb1-4GlcNAcb-sp3	GlcNAcb3`LN-C3		88	7	7	5	0.14577		250	0958a	GlcNAcb1-3Galb1-4GlcNAcb-sp3	GlcNAcb3`LN-C3		72	2	3	1	0.118223
251	0887	GlcNAcb1-4Galb1-4GlcNAcb-sp2	GlcNAcβ4`LN-C2		101	18	15	15	0.167304		251	0887	GlcNAcb1-4Galb1-4GlcNAcb-sp2	GlcNAcβ4`LN-C2		73	3	2	2	0.119865
252	0982	GlcNAcb1-4GlcNAb1-4GlcNAcb-sp4	(GlcNAcb4)3-Gly	chitotriose	156	31	34	16	0.258411		252	0982	GlcNAcb1-4GlcNAb1-4GlcNAcb-sp4	(GlcNAcb4)3-Gly	chitotriose	80	2	2	2	0.131359
253	0893	GlcNAcb1-6Galb1-4GlcNAcb-sp2	GlcNAcb6`LN-C2		87	3	3	2	0.144114		253	0893	GlcNAcb1-6Galb1-4GlcNAcb-sp2	GlcNAcb6`LN-C2		67	4	4	3	0.110013
254	0078	GlcNAcb1-6(Galb1-3)GalNAca-sp3	GlcNAcb6TF-C3	core 2	88	17	17	13	0.14577		254	0078	GlcNAcb1-6(Galb1-3)GalNAca-sp3	GlcNAcb6TF-C3	core 2	71	3	4	1	0.116581
255	0099	GlcNAcb1-3(GlcNAcb1-6)GalNAca-sp3	(GN)2-3,6GalNAca-C3	core 4	88	16	12	13	0.14577		255	0099	GlcNAcb1-3(GlcNAcb1-6)GalNAca-sp3	(GN)2-3,6GalNAca-C3	core 4	70	5	5	3	0.114939
256	0808	GlcNAcb1-4(GlcNAcb1-6)GalNAca-sp3	(GN)2-4,6GalNAca-C3		1708	310	345	169	2.82927		256	0808	GlcNAcb1-4(GlcNAcb1-6)GalNAca-sp3	(GN)2-4,6GalNAca-C3		400	59	43	76	0.656793
258	0032a	Mana1-3(Mana1-6)Manb-sp4	M3b-Gly		108	22	14	22	0.1789		258	0032a	Mana1-3(Mana1-6)Manb-sp4	M3b-Gly		70	2	2	2	0.114939
259	0955	Galb1-4(Galb1-3)GlcNAcb-sp3	(Galb)2-3,4GN-C3		85	8	7	18	0.140801		259	0955	Galb1-4(Galb1-3)GlcNAcb-sp3	(Galb)2-3,4GN-C3		67	3	3	3	0.110013
260	0701	Galb1-3(Fucb1-4)GlcNAcb-sp3	Fucb4Lec-C3		74	4	2	3	0.122579		260	0701	Galb1-3(Fucb1-4)GlcNAcb-sp3	Fucb4Lec-C3		65	5	2	9	0.106729
263	0031c	(GalNAcb-PEG2)3-b-DD	(GalNAcb-PEG2)3-b-DD		125	30	23	29	0.20706		263	0031c	(GalNAcb-PEG2)3-b-DD	(GalNAcb-PEG2)3-b-DD		64	3	2	2	0.105087
264	0712	Galb1-4Galb1-4GlcNAcb-sp3	Galb4`LN-C3		113	22	12	25	0.187182		264	0712	Galb1-4Galb1-4GlcNAcb-sp3	Galb4`LN-C3		89	4	4	2	0.146136
266	0008	Gala1-4Galb1-4GlcNAcb-sp3	Gala4`LN-C3	P1	459	39	29	35	0.760324		266	0008	Gala1-4Galb1-4GlcNAcb-sp3	Gala4`LN-C3	P1	954	72	183	38	1.56645
267	0720	GlcNAcb1-3Galb1-3GlcNAcb-sp3	GlcNAcβ3`Lec-C3		92	17	13	69	0.152396		267	0720	GlcNAcb1-3Galb1-3GlcNAcb-sp3	GlcNAcβ3`Lec-C3		64	3	1	3	0.105087
268	0725	GlcNAcb1-4(Fuca1-6)GlcNAcb-sp3	Fuca6(GlcNAcb4)2-C3		91	3	8	2	0.15074		268	0725	GlcNAcb1-4(Fuca1-6)GlcNAcb-sp3	Fuca6(GlcNAcb4)2-C3		65	3	2	2	0.106729
272	0060i	Neu5Aca2-3Galb1-4Glcb-sp4-Cit	Neu5Aca3`Lac-Gly-Cit		215	43	37	43	0.356143		272	0060i	Neu5Aca2-3Galb1-4Glcb-sp4-Cit	Neu5Aca3`Lac-Gly-Cit		116	11	21	7	0.19047
273	0740	Fucb1-2Galb1-4GlcNAcb-sp3	Fucb2`LN-C3		88	13	8	12	0.14577		273	0740	Fucb1-2Galb1-4GlcNAcb-sp3	Fucb2`LN-C3		80	14	10	14	0.131359
274	0747	GalNAca1-3Galb1-4GlcNAcb-sp3	GalNAca3`LN-C3		87	11	11	10	0.144114		274	0747	GalNAca1-3Galb1-4GlcNAcb-sp3	GalNAca3`LN-C3		69	1	1	1	0.113297
275	0748	GalNAcb1-3Galb1-4GlcNAcb-sp3	GalNAcb3`LN-C3		87	11	6	12	0.144114		275	0748	GalNAcb1-3Galb1-4GlcNAcb-sp3	GalNAcb3`LN-C3		67	1	1	1	0.110013
276	0887a	GlcNAcb1-4Galb1-4GlcNAcb-sp3	GlcNAcβ4`LN-C3		90	11	8	12	0.149083		276	0887a	GlcNAcb1-4Galb1-4GlcNAcb-sp3	GlcNAcβ4`LN-C3		70	5	2	5	0.114939
277	0764	GalNGca1-3(Fuca1-2)Galb-sp3	GalNGca3(Fuca2)Galb-C3	Atri(Gc)	90	14	10	23	0.149083		277	0764	GalNGca1-3(Fuca1-2)Galb-sp3	GalNGca3(Fuca2)Galb-C3	Atri(Gc)	72	2	2	1	0.118223
278	0771	GalNAca1-3GalNAcb1-3Galb-sp3	GalNAca3GalNAcb3Galb-C3	Fs-3	116	12	9	18	0.192152		278	0771	GalNAca1-3GalNAcb1-3Galb-sp3	GalNAca3GalNAcb3Galb-C3	Fs-3	78	3	4	1	0.128075
279	0787	Galb1-3GlcNAca1-3GalNAca-sp3	Leca3GalNAca-C3		118	17	12	14	0.195465		279	0787	Galb1-3GlcNAca1-3GalNAca-sp3	Leca3GalNAca-C3		80	7	5	7	0.131359
281	0080	Fuca1-2Galb1-3GalNAcb-sp3	Fuca2Galb3GalNAcb-C3	H (type 4)	77	9	8	11	0.127549		281	0080	Fuca1-2Galb1-3GalNAcb-sp3	Fuca2Galb3GalNAcb-C3	H (type 4)	68	2	2	1	0.111655
282	0865a	Galb1-3Galb1-4GlcNAcb-sp3	Galb3`LN-C3		138	34	22	34	0.228594		282	0865a	Galb1-3Galb1-4GlcNAcb-sp3	Galb3`LN-C3		74	5	7	1	0.121507
287	0065	3-O-Su-Galb1-3(Fuca1-4)GlcNAcb-sp3	3`-suLea-C3	suLea	81	10	6	11	0.134175		287	0065	3-O-Su-Galb1-3(Fuca1-4)GlcNAcb-sp3	3`-suLea-C3	suLea	64	5	4	5	0.105087
288	0066	3-O-Su-Galb1-4(Fuca1-3)GlcNAcb-sp3	3`-suLex-C3	suLex	79	5	3	14	0.130862		288	0066	3-O-Su-Galb1-4(Fuca1-3)GlcNAcb-sp3	3`-suLex-C3	suLex	71	3	2	3	0.116581
289	0984	Neu5Aca2-6(Galb1-3)GalNAca-sp3	Neu5Aca6TF-C3		86	13	10	12	0.142457		289	0984	Neu5Aca2-6(Galb1-3)GalNAca-sp3	Neu5Aca6TF-C3		72	8	5	14	0.118223
290	0977	Neu5Aca2-6(Gala1-3)GalNAca-sp3	Neu5Aca6Taa-C3		78	7	3	10	0.129205		290	0977	Neu5Aca2-6(Gala1-3)GalNAca-sp3	Neu5Aca6Taa-C3		61	2	1	2	0.100161
291	0985	Neu5Acb2-6(Galb1-3)GalNAca-sp3	Neu5Acb6TF-C3		90	11	7	9	0.149083		291	0985	Neu5Acb2-6(Galb1-3)GalNAca-sp3	Neu5Acb6TF-C3		96	24	18	27	0.15763
292	0096	Neu5Aca2-3Galb1-3GalNAca-sp3	Neu5Aca3`TF-C3		81	11	9	36	0.134175		292	0096	Neu5Aca2-3Galb1-3GalNAca-sp3	Neu5Aca3`TF-C3		65	3	2	4	0.106729
293	0060a	Neu5Aca2-3Galb1-4Glcb-sp3	Neu5Aca3`Lac-C3	3`SL	86	9	9	6	0.142457		293	0060a	Neu5Aca2-3Galb1-4Glcb-sp3	Neu5Aca3`Lac-C3	3`SL	64	4	3	3	0.105087
294	0060	Neu5Aca2-3Galb1-4Glcb-sp4	3`SL-Gly	3`SL	128	12	5	14	0.212029		294	0060	Neu5Aca2-3Galb1-4Glcb-sp4	3`SL-Gly	3`SL	90	3	3	2	0.147778
295	0063a	Neu5Aca2-6Galb1-4Glcb-sp2	Neu5Aca6`Lac-C2	6`SL	79	5	4	4	0.130862		295	0063a	Neu5Aca2-6Galb1-4Glcb-sp2	Neu5Aca6`Lac-C2	6`SL	68	2	3	1	0.111655
297	0817	Neu5Acb2-6Galb1-4Glcb-sp2	Neu5Acb6`Lac-C2		94	20	18	63	0.155709		297	0817	Neu5Acb2-6Galb1-4Glcb-sp2	Neu5Acb6`Lac-C2		73	8	2	10	0.119865
298	0036	Neu5Aca2-3Galb1-4GlcNAcb-sp3	3`SLN-C3	3`SLN	87	18	15	29	0.144114		298	0036	Neu5Aca2-3Galb1-4GlcNAcb-sp3	3`SLN-C3	3`SLN	65	2	0	2	0.106729
299	0054	Neu5Aca2-3Galb1-3GlcNAcb-sp3	SiaLec-C3	SiaLec	78	8	5	10	0.129205		299	0054	Neu5Aca2-3Galb1-3GlcNAcb-sp3	SiaLec-C3	SiaLec	73	15	14	11	0.119865
300	0997	Neu5Aca2-6Galb1-4GlcNAcb-sp3	6`SLN-C3	6`SLN	80	5	5	3	0.132518		300	0997	Neu5Aca2-6Galb1-4GlcNAcb-sp3	6`SLN-C3	6`SLN	70	5	4	5	0.114939
302	0907	Neu5Acb2-6Galb1-4GlcNAcb-sp3	Neu5Acb6`LN-C3		89	7	4	8	0.147427		302	0907	Neu5Acb2-6Galb1-4GlcNAcb-sp3	Neu5Acb6`LN-C3		96	6	15	2	0.15763
303	0956	Neu5Gca2-3Galb1-4GlcNAcb-sp3	Neu5Gca3`LN-C3		89	17	20	8	0.147427		303	0956	Neu5Gca2-3Galb1-4GlcNAcb-sp3	Neu5Gca3`LN-C3		64	5	4	4	0.105087
304	0957	Neu5Gca2-6Galb1-4GlcNAcb-sp3	Neu5Gca6`LN-C3		97	3	1	8	0.160678		304	0957	Neu5Gca2-6Galb1-4GlcNAcb-sp3	Neu5Gca6`LN-C3		96	6	3	10	0.15763
305	0872	Neu5Gcb2-6Galb1-4GlcNAcb-sp3	Neu5Gcb6`LN-C3		83	9	8	14	0.137488		305	0872	Neu5Gcb2-6Galb1-4GlcNAcb-sp3	Neu5Gcb6`LN-C3		93	20	17	16	0.152704
309	0992	Neu5Aca2-3(Neu5Aca2-6)GalNAca-sp3	(Neu5Aca)2-3,6GalNAca-C3		79	7	5	5	0.130862		309	0992	Neu5Aca2-3(Neu5Aca2-6)GalNAca-sp3	(Neu5Aca)2-3,6GalNAca-C3		76	3	1	2	0.124791
310	0036a	Neu5Aca2-3Galb1-4GlcNAcb-O(CH2)3NH-amide-Neu5Aca2-3Galb1-4GlcNAcb-sp3	3`SLN “dimer”		85	14	14	15	0.140801		310	0036a	Neu5Aca2-3Galb1-4GlcNAcb-O(CH2)3NH-amide-Neu5Aca2-3Galb1-4GlcNAcb-sp3	3`SLN “dimer”		68	7	8	2	0.111655
315	0951	Neu5Aca2-3Galb1-4(6-O-Su)GlcNAcb-sp3	Neu5Aca3`(6-su)LN-C3		101	2	2	2	0.167304		315	0951	Neu5Aca2-3Galb1-4(6-O-Su)GlcNAcb-sp3	Neu5Aca3`(6-su)LN-C3		83	7	6	6	0.136285
316	0759	Fuca1-2(6-O-Su)Galb1-4GlcNAcb-sp3	Fuca2`(6`-su)LN-C3	6`-suH(type 2)	91	10	16	4	0.15074		316	0759	Fuca1-2(6-O-Su)Galb1-4GlcNAcb-sp3	Fuca2`(6`-su)LN-C3	6`-suH(type 2)	74	6	7	3	0.121507
318	0908	Neu5Aca2-6Galb1-4(6-O-Su)GlcNAcb-sp3	Neu5Aca6`(6-su)LN-C3		83	12	4	15	0.137488		318	0908	Neu5Aca2-6Galb1-4(6-O-Su)GlcNAcb-sp3	Neu5Aca6`(6-su)LN-C3		77	6	3	139	0.126433
319	0839	Neu5Aca2-3(6-O-Su-)Galb1-4GlcNAcb-sp3	Neu5Aca3`(6`-su)LN-C3		90	13	9	18	0.149083		319	0839	Neu5Aca2-3(6-O-Su-)Galb1-4GlcNAcb-sp3	Neu5Aca3`(6`-su)LN-C3		72	4	4	4	0.118223
320	0836	4-O-Su-Neu5Aca2-3(6-O-Su)Galb1-4GlcNAcb-sp3	(4-su Neu5Aca)3`(6`-su)LN-C3		95	20	15	17	0.157366		320	0836	4-O-Su-Neu5Aca2-3(6-O-Su)Galb1-4GlcNAcb-sp3	(4-su Neu5Aca)3`(6`-su)LN-C3		75	7	8	3	0.123149
321	0073	Neu5Aca2-8Neu5Aca2-8Neu5Aca-sp3	(Neu5Aca)3-C3		87	14	10	199	0.144114		321	0073	Neu5Aca2-8Neu5Aca2-8Neu5Aca-sp3	(Neu5Aca)3-C3		65	4	2	4	0.106729
322	0875	Neu5Aca2-8Neu5Aca2-8Neu5Acb-sp3	(Neu5Aca)3b-C3		78	2	2	9	0.129205		322	0875	Neu5Aca2-8Neu5Aca2-8Neu5Acb-sp3	(Neu5Aca)3b-C3		71	5	6	3	0.116581
323	0705	Neu5Aca2-6Galb1-3GlcNAcb-sp3	Neu5Aca6`Lec-C3		112	19	20	14	0.185526		323	0705	Neu5Aca2-6Galb1-3GlcNAcb-sp3	Neu5Aca6`Lec-C3		79	3	2	2	0.129717
324	0706	Neu5Aca2-6Galb1-3(6-O-Su)GlcNAcb-sp3	Neu5Aca6`(6-su)Lec-C3		94	16	4	23	0.155709		324	0706	Neu5Aca2-6Galb1-3(6-O-Su)GlcNAcb-sp3	Neu5Aca6`(6-su)Lec-C3		75	4	2	5	0.123149
327	0060c	Neu5Aca2-3Galb1-4Glcb-sp4-Nle	3`-SL-Gly-Nle		131	20	23	16	0.216999		327	0060c	Neu5Aca2-3Galb1-4Glcb-sp4-Nle	3`-SL-Gly-Nle		105	6	7	3	0.172408
328	0060f	Neu5Aca2-3Galb1-4Glcb-sp4-Phe	Neu5Aca3`Lac-Gly-Phe		129	12	7	13	0.213686		328	0060f	Neu5Aca2-3Galb1-4Glcb-sp4-Phe	Neu5Aca3`Lac-Gly-Phe		97	4	2	5	0.159272
329	0060b	Neu5Aca2-3Galb1-4Glcb-sp4-Trp	Neu5Aca3`Lac-Gly-Trp		258	33	31	25	0.427372		329	0060b	Neu5Aca2-3Galb1-4Glcb-sp4-Trp	Neu5Aca3`Lac-Gly-Trp		189	8	8	4	0.310335
331	0962	Neu5Gca2-3Galb1-3GlcNAcb-sp3	Neu5Gca3`Lec-C3		90	7	6	16	0.149083		331	0962	Neu5Gca2-3Galb1-3GlcNAcb-sp3	Neu5Gca3`Lec-C3		72	4	3	4	0.118223
334	0731	Neu5Gca2-3Galb1-4(6-O-Su)GlcNAcb-sp3	Neu5Gca3`(6-su)LN-C3		86	13	13	10	0.142457		334	0731	Neu5Gca2-3Galb1-4(6-O-Su)GlcNAcb-sp3	Neu5Gca3`(6-su)LN-C3		72	5	5	4	0.118223
335	0949	Neu5Aca2-3Galb1-3(6-O-Su)GlcNAcb-sp3	Neu5Aca3`(6-su)Lec-C3		88	6	2	7	0.14577		335	0949	Neu5Aca2-3Galb1-3(6-O-Su)GlcNAcb-sp3	Neu5Aca3`(6-su)Lec-C3		77	3	3	2	0.126433
337	0752	GalNAca1-4Galb1-4GlcNAcb-sp3	GalNAca4`LN-C3		607	189	231	105	1.00548		337	0752	GalNAca1-4Galb1-4GlcNAcb-sp3	GalNAca4`LN-C3		1558	214	339	171	2.55821
338	0760	Neu5Aca2-6Galb1-3GalNAca-sp3	Neu5Aca6`TF-C3		109	20	21	16	0.180556		338	0760	Neu5Aca2-6Galb1-3GalNAca-sp3	Neu5Aca6`TF-C3		77	4	8	2	0.126433
340	0788	Neu5Acb2-6(Gala1-3)GalNAca-sp3	Neu5Acb6Taa-C3		84	4	1	5	0.139144		340	0788	Neu5Acb2-6(Gala1-3)GalNAca-sp3	Neu5Acb6Taa-C3		64	6	3	7	0.105087
342	0785	Neu5Aca2-3(6-O-Su)Galb1-3GalNAca-sp3	Neu5Aca3`(6`-su)TF-C3		77	11	6	31	0.127549		342	0785	Neu5Aca2-3(6-O-Su)Galb1-3GalNAca-sp3	Neu5Aca3`(6`-su)TF-C3		71	6	5	5	0.116581
344	0713	Neu5Acb2-3Galb1-4GlcNAcb-sp3	Neu5Acb3`LN-C3		82	9	10	5	0.135831		344	0713	Neu5Acb2-3Galb1-4GlcNAcb-sp3	Neu5Acb3`LN-C3		66	2	2	1	0.108371
345	0917	Neu5Aca2-3Galb1-3(6-O-Su)GalNAca-sp3	Neu5Aca3`(6-su)TF-C3		74	9	2	11	0.122579		345	0917	Neu5Aca2-3Galb1-3(6-O-Su)GalNAca-sp3	Neu5Aca3`(6-su)TF-C3		64	3	2	7	0.105087
346	0763	Neu5Aca2-3(6-O-Su)Galb1-4(6-O-Su)GlcNAcb-sp3	Neu5Aca3`(6,6`-su2)LN-C3		88	8	7	6	0.14577		346	0763	Neu5Aca2-3(6-O-Su)Galb1-4(6-O-Su)GlcNAcb-sp3	Neu5Aca3`(6,6`-su2)LN-C3		68	8	6	8	0.111655
350	0975a	Neu5Gca2-3Galb1-4Glcb-sp3	Neu5Gca3`Lac-C3		90	15	14	8	0.149083		350	0975a	Neu5Gca2-3Galb1-4Glcb-sp3	Neu5Gca3`Lac-C3		83	5	4	4	0.136285
359	0847	Gala1-3(Fuca1-2)Galb1-3GlcNAcb-sp3	Btri3GlcNAcb-C3	B (type 1)	91	7	8	6	0.15074		359	0847	Gala1-3(Fuca1-2)Galb1-3GlcNAcb-sp3	Btri3GlcNAcb-C3	B (type 1)	74	3	3	2	0.121507
360	0007	Gala1-3(Fuca1-2)Galb1-4GlcNAcb-sp3	Btri4GlcNAcb-C3	B (type 2)	91	13	9	21	0.15074		360	0007	Gala1-3(Fuca1-2)Galb1-4GlcNAcb-sp3	Btri4GlcNAcb-C3	B (type 2)	68	3	1	5	0.111655
361	0007a	Gala1-3(Fuca1-2)Galb1-4GlcNAcb-sp2	Btri4GlcNAcb-C2	B (type 2)	80	5	6	2	0.132518		361	0007a	Gala1-3(Fuca1-2)Galb1-4GlcNAcb-sp2	Btri4GlcNAcb-C2	B (type 2)	63	4	2	7	0.103445
362	0848	Gala1-3(Fuca1-2)Galb1-3GalNAca-sp3	Btri3GalNAca-C3	B (type 3)	81	5	3	4	0.134175		362	0848	Gala1-3(Fuca1-2)Galb1-3GalNAca-sp3	Btri3GalNAca-C3	B (type 3)	66	2	2	2	0.108371
363	0849	Gala1-3(Fuca1-2)Galb1-3GalNAcb-sp3	Btri3GalNAcb-C3	B (type 4)	88	6	4	19	0.14577		363	0849	Gala1-3(Fuca1-2)Galb1-3GalNAcb-sp3	Btri3GalNAcb-C3	B (type 4)	75	4	3	5	0.123149
364	0009	Gala1-3Galb1-4(Fuca1-3)GlcNAcb-sp3	Gala3`Lex-C3		90	9	7	8	0.149083		364	0009	Gala1-3Galb1-4(Fuca1-3)GlcNAcb-sp3	Gala3`Lex-C3		81	2	1	2	0.133001
365	0806	Gala1-4(Fuca1-2)Galb1-4GlcNAcb-sp3	Gala4`(Fuca2`)LN-C3		83	8	4	14	0.137488		365	0806	Gala1-4(Fuca1-2)Galb1-4GlcNAcb-sp3	Gala4`(Fuca2`)LN-C3		217	9	8	8	0.35631
366	0816	GalNAca1-3(Fuca1-2)Galb1-3GlcNAcb-sp3	Atri3GlcNAcb-C3	A (type 1)	7993	3920	2664	3307	13.2402		366	0816	GalNAca1-3(Fuca1-2)Galb1-3GlcNAcb-sp3	Atri3GlcNAcb-C3	A (type 1)	3043	143	209	120	4.99655
368	0006	GalNAca1-3(Fuca1-2)Galb1-4GlcNAcb-sp3	A (type 2)-C3	A (type 2)	1215	202	20	416	2.01262		368	0006	GalNAca1-3(Fuca1-2)Galb1-4GlcNAcb-sp3	A (type 2)-C3	A (type 2)	330	45	32	124	0.541854
369	0803	GalNAca1-4(Fuca1-2)Galb1-4GlcNAcb-sp3	GalNAca4`(Fuca2`)LN-C3		86	9	16	6	0.142457		369	0803	GalNAca1-4(Fuca1-2)Galb1-4GlcNAcb-sp3	GalNAca4`(Fuca2`)LN-C3		60	2	1	2	0.0985189
370	0805	GalNAcb1-3(Fuca1-2)Galb1-4GlcNAcb-sp3	GalNAcb3`(Fuca2`)LN-C3		75	7	5	6	0.124236		370	0805	GalNAcb1-3(Fuca1-2)Galb1-4GlcNAcb-sp3	GalNAcb3`(Fuca2`)LN-C3		68	6	2	7	0.111655
371	0041	Fuca1-2Galb1-3(Fuca1-4)GlcNAcb-sp3	Leb-C3	Leb	112	29	16	446	0.185526		371	0041	Fuca1-2Galb1-3(Fuca1-4)GlcNAcb-sp3	Leb-C3	Leb	79	8	7	5	0.129717
372	0045	Fuca1-2Galb1-4(Fuca1-3)GlcNAcb-sp3	Ley-C3	Ley	83	13	12	10	0.137488		372	0045	Fuca1-2Galb1-4(Fuca1-3)GlcNAcb-sp3	Ley-C3	Ley	72	3	3	2	0.118223
373	0857	Gala1-3Galb1-4GlcNAcb1-3Galb-sp3	Gala3`LN3Galb-C3	Galili(tetra)	114	31	24	125	0.188839		373	0857	Gala1-3Galb1-4GlcNAcb1-3Galb-sp3	Gala3`LN3Galb-C3	Galili(tetra)	72	10	8	8	0.118223
374	0802	Gala1-3(Gala1-4)Galb1-4GlcNAcb-sp3	(Gala)2-3`,4`LN-C3		106	16	14	11	0.175587		374	0802	Gala1-3(Gala1-4)Galb1-4GlcNAcb-sp3	(Gala)2-3`,4`LN-C3		87	6	4	8	0.142852
376	0081	Galb1-3GlcNAcb1-3Galb1-4Glcb-sp4	Lec3`Lac-Gly	LNT	12479	3066	2384	3738	20.6712		376	0081	Galb1-3GlcNAcb1-3Galb1-4Glcb-sp4	Lec3`Lac-Gly	LNT	6778	460	323	522	11.1294
377	0815	Galb1-3GlcNAcb1-3Galb1-3GlcNAcb-sp2	Lec3`Lec-C2		103	27	19	45	0.170617		377	0815	Galb1-3GlcNAcb1-3Galb1-3GlcNAcb-sp2	Lec3`Lec-C2		60	2	1	2	0.0985189
378	0814	Galb1-3GlcNAca1-3Galb1-4GlcNAcb-sp3	Leca3`LN-C3		105	16	21	3	0.17393		378	0814	Galb1-3GlcNAca1-3Galb1-4GlcNAcb-sp3	Leca3`LN-C3		77	3	3	1	0.126433
379	0813	Galb1-3GlcNAcb1-3Galb1-4GlcNAcb-sp3	Lec3`LN-C3		97	13	9	11	0.160678		379	0813	Galb1-3GlcNAcb1-3Galb1-4GlcNAcb-sp3	Lec3`LN-C3		84	25	16	35	0.137927
380	0843	Galb1-3GlcNAca1-6Galb1-4GlcNAcb-sp2	Leca6`LN-C2		85	18	13	18	0.140801		380	0843	Galb1-3GlcNAca1-6Galb1-4GlcNAcb-sp2	Leca6`LN-C2		69	4	4	3	0.113297
381	0842	Galb1-3GlcNAcb1-6Galb1-4GlcNAcb-sp2	Lec6`LN-C2		81	8	6	10	0.134175		381	0842	Galb1-3GlcNAcb1-6Galb1-4GlcNAcb-sp2	Lec6`LN-C2		65	5	3	8	0.106729
383	0082	Galb1-4GlcNAcb1-3Galb1-4Glcb-sp4	LN3`Lac-Gly	LNnT	56415	4486	3854	4240	93.4503		383	0082	Galb1-4GlcNAcb1-3Galb1-4Glcb-sp4	LN3`Lac-Gly	LNnT	13528	820	462	941	22.2127
384	0870	Galb1-4GlcNAcb1-3Galb1-4GlcNAcb-sp2	LN3`LN-C2		76	3	2	10	0.125892		384	0870	Galb1-4GlcNAcb1-3Galb1-4GlcNAcb-sp2	LN3`LN-C2		69	5	3	4	0.113297
386	0869	Galb1-4GlcNAca1-6Galb1-4GlcNAcb-sp2	LNa6`LN-C2		82	6	7	4	0.135831		386	0869	Galb1-4GlcNAca1-6Galb1-4GlcNAcb-sp2	LNa6`LN-C2		58	6	4	6	0.095235
387	0871	Galb1-4GlcNAcb1-6Galb1-4GlcNAcb-sp2	LN6`LN-C2		85	9	7	16	0.140801		387	0871	Galb1-4GlcNAcb1-6Galb1-4GlcNAcb-sp2	LN6`LN-C2		75	3	4	1	0.123149
388	0980	Galb1-4GlcNAcb1-6(Galb1-3)GalNAca-sp3	LN6TF-C3		86	12	9	11	0.142457		388	0980	Galb1-4GlcNAcb1-6(Galb1-3)GalNAca-sp3	LN6TF-C3		68	10	7	9	0.111655
389	0844	GalNAcb1-3Gala1-4Galb1-4Glcb-sp3	GalNAcb3Gala4`Lac-C3	Gb4, P	6060	733	622	590	10.0383		389	0844	GalNAcb1-3Gala1-4Galb1-4Glcb-sp3	GalNAcb3Gala4`Lac-C3	Gb4, P	13245	2797	1864	2545	21.7481
390	0931	Glca1-4Glca1-4Glca1-4Glcb-sp4	(Glca4)4b-Gly	maltotetraose	87	12	5	14	0.144114		390	0931	Glca1-4Glca1-4Glca1-4Glcb-sp4	(Glca4)4b-Gly	maltotetraose	72	7	7	6	0.118223
392	0860	GalNAca1-3(Fuca1-2)Galb1-3GalNAca-sp3	Atri3GalNAca-C3	A (type 3)	317	73	74	62	0.525104		392	0860	GalNAca1-3(Fuca1-2)Galb1-3GalNAca-sp3	Atri3GalNAca-C3	A (type 3)	89	3	4	3	0.146136
395	0004	GlcNAcb1-3(GlcNAcb1-6)Galb1-4GlcNAcb-sp2	(GN)2-3`,6`LN-C2	Tk	82	10	8	12	0.135831		395	0004	GlcNAcb1-3(GlcNAcb1-6)Galb1-4GlcNAcb-sp2	(GN)2-3`,6`LN-C2	Tk	65	4	3	4	0.106729
396	0809	(GlcNAcb1)3-3,4,6GalNAca-sp3	(GN)3-3,4,6GalNAca-C3		2979	574	614	476	4.93465		396	0809	(GlcNAcb1)3-3,4,6GalNAca-sp3	(GN)3-3,4,6GalNAca-C3		465	47	51	29	0.763522
401	0815a	Galb1-3GlcNAcb1-3Galb1-3GlcNAcb-sp3	Lec3`Lec-C3		88	9	11	2	0.14577		401	0815a	Galb1-3GlcNAcb1-3Galb1-3GlcNAcb-sp3	Lec3`Lec-C3		67	6	1	14	0.110013
403	0813a	Galb1-3GlcNAcb1-3Galb1-4GlcNAcb-sp2	Lec3`LN-C2		83	8	4	9	0.137488		403	0813a	Galb1-3GlcNAcb1-3Galb1-4GlcNAcb-sp2	Lec3`LN-C2		68	3	3	2	0.111655
404	0755	GalNAca1-3Galb1-4(Fuca1-3)GlcNAcb-sp3	GalNAca3`Lex-C3		113	16	7	19	0.187182		404	0755	GalNAca1-3Galb1-4(Fuca1-3)GlcNAcb-sp3	GalNAca3`Lex-C3		81	2	2	1	0.133001
408	0890a	GlcNAcb1-3(GlcNAcb1-4)Galb1-4GlcNAcb-sp3	(GN)2-3`,4`LN-C3		82	7	5	7	0.135831		408	0890a	GlcNAcb1-3(GlcNAcb1-4)Galb1-4GlcNAcb-sp3	(GN)2-3`,4`LN-C3		67	5	2	5	0.110013
410	0950a	Galb1-3GlcNAca1-3Galb1-3GlcNAcb-sp3	Leca3`Lec-C3		115	12	14	6	0.190495		410	0950a	Galb1-3GlcNAca1-3Galb1-3GlcNAcb-sp3	Leca3`Lec-C3		74	2	2	1	0.121507
419	0859	3-O-Su-Galb1-4GlcNAcb1-3Galb1-4GlcNAcb-sp3	(3`-suLN)3`LN-C3		95	17	18	8	0.157366		419	0859	3-O-Su-Galb1-4GlcNAcb1-3Galb1-4GlcNAcb-sp3	(3`-suLN)3`LN-C3		69	4	1	4	0.113297
421	0779	Galb1-3GlcNAcb1-3Galb1-4Glca-sp4	Lec3`Laca-Gly		821	38	28	44	1.35997		421	0779	Galb1-3GlcNAcb1-3Galb1-4Glca-sp4	Lec3`Laca-Gly		3027	363	693	295	4.97028
423	0062	Neu5Aca2-3Galb1-4(Fuca1-3)GlcNAcb-sp3	SiaLex-C3	SiaLex	80	12	5	13	0.132518		423	0062	Neu5Aca2-3Galb1-4(Fuca1-3)GlcNAcb-sp3	SiaLex-C3	SiaLex	75	10	5	23	0.123149
425	0830	Neu5Aca2-3Galb1-4(Fucb1-3)GlcNAcb-sp3	Neu5Aca3`(Fucb3)LN-C3		80	10	7	26	0.132518		425	0830	Neu5Aca2-3Galb1-4(Fucb1-3)GlcNAcb-sp3	Neu5Aca3`(Fucb3)LN-C3		65	7	5	6	0.106729
426	0061	Neu5Aca2-3Galb1-3(Fuca1-4)GlcNAcb-sp3	SiaLea-C3	SiaLea	81	10	7	15	0.134175		426	0061	Neu5Aca2-3Galb1-3(Fuca1-4)GlcNAcb-sp3	SiaLea-C3	SiaLea	73	9	10	5	0.119865
428	0020	Neu5Aca2-3Galb1-4(Fuca1-3)(6-O-Su-)GlcNAcb-sp3	6-suSiaLex-C3		80	4	5	1	0.132518		428	0020	Neu5Aca2-3Galb1-4(Fuca1-3)(6-O-Su-)GlcNAcb-sp3	6-suSiaLex-C3		69	4	4	4	0.113297
429	0017	Neu5Aca2-3(6-O-Su-)Galb1-4(Fuca1-3)GlcNAcb-sp3	6`-suSiaLex-C3		67	4	4	5	0.110984		429	0017	Neu5Aca2-3(6-O-Su-)Galb1-4(Fuca1-3)GlcNAcb-sp3	6`-suSiaLex-C3		52	1	1	1	0.0853831
431	0827	Neu5Aca2-3Galb1-4(2-O-Su-Fuca1-3)GlcNAcb-sp3	Neu5Aca3`(2-suFuca3)LN-C3		93	9	12	1	0.154053		431	0827	Neu5Aca2-3Galb1-4(2-O-Su-Fuca1-3)GlcNAcb-sp3	Neu5Aca3`(2-suFuca3)LN-C3		66	4	4	1	0.108371
432	0826	Neu5Aca2-3Galb1-4(3-O-Su-Fuca1-3)GlcNAcb-sp3	Neu5Aca3`(3-suFuca3)LN-C3		79	6	6	10	0.130862		432	0826	Neu5Aca2-3Galb1-4(3-O-Su-Fuca1-3)GlcNAcb-sp3	Neu5Aca3`(3-suFuca3)LN-C3		76	6	3	7	0.124791
434	0898	Neu5Aca2-8Neu5Aca2-3Galb1-4Glcb-sp4	(Neu5Aca)2-3`Lac-Gly	GD3	95	5	6	2	0.157366		434	0898	Neu5Aca2-8Neu5Aca2-3Galb1-4Glcb-sp4	(Neu5Aca)2-3`Lac-Gly	GD3	82	4	4	2	0.134643
435	0823	Neu5Aca2-3Galb1-4(2-O-Su-Fuca1-3)(6-O-Su)GlcNAcb-sp3	Neu5Aca3`(2-suFuca3)(6-su)LN-C3		94	5	13	2	0.155709		435	0823	Neu5Aca2-3Galb1-4(2-O-Su-Fuca1-3)(6-O-Su)GlcNAcb-sp3	Neu5Aca3`(2-suFuca3)(6-su)LN-C3		81	8	9	4	0.133001
436	0825	4-O-Su-Neu5Aca2-3(6-O-Su)Galb1-4(Fuca1-3)GlcNAcb-sp3	4-suNeu5Aca3`(6`-su)Lex-C3		96	25	17	58	0.159022		436	0825	4-O-Su-Neu5Aca2-3(6-O-Su)Galb1-4(Fuca1-3)GlcNAcb-sp3	4-suNeu5Aca3`(6`-su)Lex-C3		78	7	6	5	0.128075
437	0721	GalNAca1-3(Fuca1-2)Galb1-3GalNAcb-sp3	Atri3GalNAcb-C3	A (type 4)	441	26	23	26	0.730507		437	0721	GalNAca1-3(Fuca1-2)Galb1-3GalNAcb-sp3	Atri3GalNAcb-C3	A (type 4)	92	6	5	9	0.151062
438	0745	Fucb1-2Galb1-4(Fuca1-3)GlcNAcb-sp3	Fucb2`(Fuca3)LN-C3		79	9	10	6	0.130862		438	0745	Fucb1-2Galb1-4(Fuca1-3)GlcNAcb-sp3	Fucb2`(Fuca3)LN-C3		65	4	3	3	0.106729
441	0757	Neu5Aca2-6(Fuca1-2)Galb1-4GlcNAcb-sp3	Neu5Aca6`(Fuca2`)LN-C3	6`SiaH(type 2)	81	10	9	10	0.134175		441	0757	Neu5Aca2-6(Fuca1-2)Galb1-4GlcNAcb-sp3	Neu5Aca6`(Fuca2`)LN-C3	6`SiaH(type 2)	64	4	4	4	0.105087
442	0835a	Neu5Aca2-3(GalNAcb1-4)Galb1-4Glcb-sp4	Neu5Aca3`(GalNAcb4`)Lac-Gly	GM2	81	7	4	9	0.134175		442	0835a	Neu5Aca2-3(GalNAcb1-4)Galb1-4Glcb-sp4	Neu5Aca3`(GalNAcb4`)Lac-Gly	GM2	73	3	6	2	0.119865
479	0896	Fuca1-2Galb1-3GlcNAcb1-3Galb1-4Glcb-sp4	Fuca2`Lec3`Lac-Gly	H(type 1, penta)	118	13	14	11	0.195465		479	0896	Fuca1-2Galb1-3GlcNAcb1-3Galb1-4Glcb-sp4	Fuca2`Lec3`Lac-Gly	H(type 1, penta)	80	5	2	9	0.131359
481	0971	Gala1-3Galb1-4GlcNAcb1-3Galb1-4Glcb-sp4	Gala3`LN3`Lac-Gly	Galili (penta)	44343	2398	1752	2389	73.4533		481	0971	Gala1-3Galb1-4GlcNAcb1-3Galb1-4Glcb-sp4	Gala3`LN3`Lac-Gly	Galili (penta)	12587	542	757	223	20.6676
482	0966	Gala1-3(Fuca1-2)Galb1-3(Fuca1-4)GlcNAcb-sp3	Gala3`Leb-C3	BLeb	84	20	15	27	0.139144		482	0966	Gala1-3(Fuca1-2)Galb1-3(Fuca1-4)GlcNAcb-sp3	Gala3`Leb-C3	BLeb	72	5	4	5	0.118223
483	0968	Gala1-3(Fuca1-2)Galb1-4(Fuca1-3)GlcNAcb-sp3	Gala3`Ley-C3	BLey	78	7	6	13	0.129205		483	0968	Gala1-3(Fuca1-2)Galb1-4(Fuca1-3)GlcNAcb-sp3	Gala3`Ley-C3	BLey	78	8	9	5	0.128075
485	0804	Galb1-4GalNAca1-3(Fuca1-2)Galb1-4GlcNAcb-sp3	Galb4GalNAca3`(Fuca2`)LN-C3		140	25	31	10	0.231907		485	0804	Galb1-4GalNAca1-3(Fuca1-2)Galb1-4GlcNAcb-sp3	Galb4GalNAca3`(Fuca2`)LN-C3		104	28	34	23	0.170766
488	0994	Galb1-4GlcNAcb1-3(Galb1-4GlcNAcb1-6)GalNAca-sp3	(LN)2-3,6GalNAca-C3		87	11	8	9	0.144114		488	0994	Galb1-4GlcNAcb1-3(Galb1-4GlcNAcb1-6)GalNAca-sp3	(LN)2-3,6GalNAca-C3		67	4	3	12	0.110013
489	0866	Galb1-4GlcNAcb1-3(GlcNAcb1-6)Galb1-4GlcNAcb-sp2	LN3`(GN6`)LN-C2		73	2	1	26	0.120923		489	0866	Galb1-4GlcNAcb1-3(GlcNAcb1-6)Galb1-4GlcNAcb-sp2	LN3`(GN6`)LN-C2		63	2	1	2	0.103445
491	0967	GalNAca1-3(Fuca1-2)Galb1-4(Fuca1-3)GlcNAcb-sp3	GalNAca3`Ley-C3	ALey	23724	906	526	879	39.2983		491	0967	GalNAca1-3(Fuca1-2)Galb1-4(Fuca1-3)GlcNAcb-sp3	GalNAca3`Ley-C3	ALey	1401	174	177	91	2.30042
492	0819	Glca1-6Glca1-6Glca1-6Glca1-6Glcb-sp4	(Glca6)5b-Gly	isomaltopentaose	104	7	6	7	0.172274		492	0819	Glca1-6Glca1-6Glca1-6Glca1-6Glcb-sp4	(Glca6)5b-Gly	isomaltopentaose	73	3	1	3	0.119865
493	0895	GlcNAcb1-4GlcNAcb1-4GlcNAcb1-4GlcNAcb1-4GlcNAcb-sp4	(GlcNAcb4)5-Gly	chitopentaose	113	9	10	7	0.187182		493	0895	GlcNAcb1-4GlcNAcb1-4GlcNAcb1-4GlcNAcb1-4GlcNAcb-sp4	(GlcNAcb4)5-Gly	chitopentaose	73	2	2	2	0.119865
495	0884	Mana1-3(Mana1-6)Mana1-6(Mana1-3)Manb-sp4	M5b-Gly		80	2	2	1	0.132518		495	0884	Mana1-3(Mana1-6)Mana1-6(Mana1-3)Manb-sp4	M5b-Gly		66	3	1	3	0.108371
496	0969	Fuca1-2Galb1-3(Fuca1-4)GlcNAcb1-3Galb1-4Glcb-sp4	Leb3`Lac-Gly	Leb (hexa)	129	15	12	14	0.213686		496	0969	Fuca1-2Galb1-3(Fuca1-4)GlcNAcb1-3Galb1-4Glcb-sp4	Leb3`Lac-Gly	Leb (hexa)	85	4	4	2	0.139568
498	0079	Galb1-4GlcNAcb1-3Galb1-4GlcNAcb1-3Galb1-4GlcNAcb-sp3	LN3`LN3`LN-C3		83	8	7	14	0.137488		498	0079	Galb1-4GlcNAcb1-3Galb1-4GlcNAcb1-3Galb1-4GlcNAcb-sp3	LN3`LN3`LN-C3		72	2	1	2	0.118223
499	0867	Galb1-4GlcNAcb1-3(Galb1-4GlcNAcb1-6)Galb1-4GlcNAcb-sp2	(LN)2-3`,6`LN-C2		101	16	20	8	0.167304		499	0867	Galb1-4GlcNAcb1-3(Galb1-4GlcNAcb1-6)Galb1-4GlcNAcb-sp2	(LN)2-3`,6`LN-C2		69	3	3	3	0.113297
501	0964	Galb1-3GalNAcb1-3Gala1-4Galb1-4Glcb-sp4	Gb5-Gly	Gb5	56078	2864	2256	2975	92.892		501	0964	Galb1-3GalNAcb1-3Gala1-4Galb1-4Glcb-sp4	Gb5-Gly	Gb5	53379	1418	1213	1060	87.6474
502	0818	Glca1-6Glca1-6Glca1-6Glca1-6Glca1-6Glcb-sp4	(Glca6)6b-Gly	isomaltohexaose	108	13	8	11	0.1789		502	0818	Glca1-6Glca1-6Glca1-6Glca1-6Glca1-6Glcb-sp4	(Glca6)6b-Gly	isomaltohexaose	76	12	3	23	0.124791
503	0899	GlcNAcb1-4GlcNAcb1-4GlcNAcb1-4GlcNAcb1-4GlcNAcb1-4GlcNAcb-sp4	(GlcNAcb4)6-Gly	chitohexaose	98	6	2	34	0.162335		503	0899	GlcNAcb1-4GlcNAcb1-4GlcNAcb1-4GlcNAcb1-4GlcNAcb1-4GlcNAcb-sp4	(GlcNAcb4)6-Gly	chitohexaose	70	1	1	1	0.114939
504	0988	Galb1-4GlcNAcb1-2Mana1-3(Galb1-4GlcNAcb1-2Mana1-6)Manb1-4GlcNAcb1-4GlcNAcb-sp4	(LN2)2-M3b4GN4GN-Gly		89	12	16	9	0.147427		504	0988	Galb1-4GlcNAcb1-2Mana1-3(Galb1-4GlcNAcb1-2Mana1-6)Manb1-4GlcNAcb1-4GlcNAcb-sp4	(LN2)2-M3b4GN4GN-Gly		73	14	9	20	0.119865
505	0989	GlcNAcb1-2Mana1-3(GlcNAcb1-2Mana1-6)Manb1-4GlcNAcb1-4GlcNAcb-sp4	(GN2)2-M3b4GN4GN-Gly		92	23	19	22	0.152396		505	0989	GlcNAcb1-2Mana1-3(GlcNAcb1-2Mana1-6)Manb1-4GlcNAcb1-4GlcNAcb-sp4	(GN2)2-M3b4GN4GN-Gly		66	6	3	8	0.108371
508	0746	GalNAcb1-3(Fuca1-2)Galb1-4(Fuca1-3)GlcNAcb-sp3	GalNAcb3`Ley-C3		141	28	19	35	0.233564		508	0746	GalNAcb1-3(Fuca1-2)Galb1-4(Fuca1-3)GlcNAcb-sp3	GalNAcb3`Ley-C3		71	6	2	11	0.116581
511	0737a	GalNAca1-3GalNAcb1-3Gala1-4Galb1-4Glcb-sp4	GalNAca3GalNAcb3Gala4`Lac-Gly	Fs5	60369	1069	1016	678	100		511	0737a	GalNAca1-3GalNAcb1-3Gala1-4Galb1-4Glcb-sp4	GalNAca3GalNAcb3Gala4`Lac-Gly	Fs5	60902	526	307	551	100
528	0914	Neu5Aca2-3Galb1-4(Fuca1-3)GlcNAcb1-3Galb-sp3	SiaLex3Galb-C3	SiaLex-Gal	100	12	8	13	0.165648		528	0914	Neu5Aca2-3Galb1-4(Fuca1-3)GlcNAcb1-3Galb-sp3	SiaLex3Galb-C3	SiaLex-Gal	75	9	7	9	0.123149
534	0925	Neu5Aca2-6Galb1-4GlcNAcb1-3Galb1-4GlcNAcb-sp3	6`SLN3`LN-C3		68	6	2	9	0.112641		534	0925	Neu5Aca2-6Galb1-4GlcNAcb1-3Galb1-4GlcNAcb-sp3	6`SLN3`LN-C3		63	8	5	11	0.103445
535	0832a	Neu5Aca2-8Neu5Aca2-3(GalNAcb1-4)Galb1-4Glcb-sp4	(Neu5Aca)23`(GalNAcb4`)Lac-Gly	GD2	90	13	17	9	0.149083		535	0832a	Neu5Aca2-8Neu5Aca2-3(GalNAcb1-4)Galb1-4Glcb-sp4	(Neu5Aca)23`(GalNAcb4`)Lac-Gly	GD2	67	5	4	5	0.110013
536	0924	Neu5Aca2-3Galb1-3GlcNAcb1-3Galb1-4Glcb-sp4	Neu5Aca3`Lec3`Lac-Gly	LSTa	7835	2507	1226	3173	12.9785		536	0924	Neu5Aca2-3Galb1-3GlcNAcb1-3Galb1-4Glcb-sp4	Neu5Aca3`Lec3`Lac-Gly	LSTa	7490	529	499	341	12.2984
537	0926	Neu5Aca2-3Galb1-4GlcNAcb1-3Galb1-4Glcb-sp4	3`SLN3`Lac-Gly	LSTd	56003	1913	2330	572	92.7678		537	0926	Neu5Aca2-3Galb1-4GlcNAcb1-3Galb1-4Glcb-sp4	3`SLN3`Lac-Gly	LSTd	11495	221	190	213	18.8746
627	0987	Neu5Aca2-6Galb1-4GlcNAcb1-2Mana1-3(Neu5Aca2-6Galb1-4GlcNAcb1-2Mana1-6)Manb1-4GlcNAcb1-4GlcNAcb-sp4	(6`SLN2)2-M3b4GN4GN-Gly	11-OS, YDS	66	6	3	6	0.109328		627	0987	Neu5Aca2-6Galb1-4GlcNAcb1-2Mana1-3(Neu5Aca2-6Galb1-4GlcNAcb1-2Mana1-6)Manb1-4GlcNAcb1-4GlcNAcb-sp4	(6`SLN2)2-M3b4GN4GN-Gly	11-OS, YDS	53	3	2	3	0.0870251
629	-	Trehalose-ethanolamine	Treh	-	105	9	10	6	0.17393		629	-	Trehalose-ethanolamine	Treh	-	78	3	3	3	0.128075
630	0854b	(GlcAb1-3GlcNAcb1-4)20-sp6	(GlcAb3GlcNAcb4)20-sp6	hyaluronic acid	19445	2223	524	2814	32.2102		630	0854b	(GlcAb1-3GlcNAcb1-4)20-sp6	(GlcAb3GlcNAcb4)20-sp6	hyaluronic acid	7936	2056	2429	1677	13.0308
631	0854c	(GlcAb1-3GlcNAcb1-4)38-sp6	(GlcAb3GlcNAcb4)38-sp6	hyaluronic acid	6350	1198	1432	586	10.5186		631	0854c	(GlcAb1-3GlcNAcb1-4)38-sp6	(GlcAb3GlcNAcb4)38-sp6	hyaluronic acid	5794	1409	1424	1286	9.51364
632	0854d	(GlcAb1-3GlcNAcb1-4)13-APEA	(GlcAb3GlcNAcb4)13-APEA	hyaluronic acid	47366	3585	8342	2960	78.4608		632	0854d	(GlcAb1-3GlcNAcb1-4)13-APEA	(GlcAb3GlcNAcb4)13-APEA	hyaluronic acid	9891	621	1216	49	16.2408
633	-	(Neu5Aca2-8)n-NH(p-C6H4)CH2CH2NH2	(Neu5Aca2-8)n	colominic acid	85	10	10	9	0.140801		633	-	(Neu5Aca2-8)n-NH(p-C6H4)CH2CH2NH2	(Neu5Aca2-8)n	colominic acid	68	3	3	2	0.111655
800	0723	GlcNAca1-4GlcNAcb-sp3	GlcNAca4GlcNAcb-C3		95	14	8	28	0.157366		800	0723	GlcNAca1-4GlcNAcb-sp3	GlcNAca4GlcNAcb-C3		73	10	7	8	0.119865
804	0739	[Galb1-4GlcNAcb-OCH2CH2]2NH	[LN-O(CH2)2]2NH		85	12	9	13	0.140801		804	0739	[Galb1-4GlcNAcb-OCH2CH2]2NH	[LN-O(CH2)2]2NH		78	11	9	9	0.128075
805	0741	GalNAcb1-4(6-O-Bn)GlcNAcb-sp3	6-BnLacdiNAc-C3		121	14	18	9	0.200434		805	0741	GalNAcb1-4(6-O-Bn)GlcNAcb-sp3	6-BnLacdiNAc-C3		76	3	3	3	0.124791
806	0742	Gala1-6Glca-sp3	Gala6Glca-C3		106	23	12	23	0.175587		806	0742	Gala1-6Glca-sp3	Gala6Glca-C3		91	5	2	5	0.14942
808	0069a	Gala1-6Glcb-sp3	Gala6Glcb-C3	melibiose	110	36	32	34	0.182213		808	0069a	Gala1-6Glcb-sp3	Gala6Glcb-C3	melibiose	88	5	5	3	0.144494
809	0767	GalNAcb1-3GalNAca-sp3	GalNAcb3GalNAca-C3		119	22	30	4	0.197121		809	0767	GalNAcb1-3GalNAca-sp3	GalNAcb3GalNAca-C3		80	7	5	6	0.131359
810	0768	GalNGca1-3GalNAca-sp3	GalNGca3GalNAca-C3		87	10	9	9	0.144114		810	0768	GalNGca1-3GalNAca-sp3	GalNGca3GalNAca-C3		81	10	10	6	0.133001
811	0772	3,6-OMe2-Glcb1-4(2,3-OMe2)Rhab-O-p-C6H4CH2CH2NH2	DMG-4(2,3-OMe2)Rhab-OPh-C2		496	116	135	63	0.821614		811	0772	3,6-OMe2-Glcb1-4(2,3-OMe2)Rhab-O-p-C6H4CH2CH2NH2	DMG-4(2,3-OMe2)Rhab-OPh-C2		84	5	3	5	0.137927
812	0783	Galb1-4Glca-sp4	Galb4Glca-Gly		98	5	3	6	0.162335		812	0783	Galb1-4Glca-sp4	Galb4Glca-Gly		73	4	3	4	0.119865
813	0773	Galb1-3GalNGca-sp3	Galb3GalNGca-C3		82	5	4	4	0.135831		813	0773	Galb1-3GalNGca-sp3	Galb3GalNGca-C3		66	10	8	11	0.108371
815	0991	Gala1-4GalNAca-sp3	Gala4GalNAca-C3		96	27	18	92	0.159022		815	0991	Gala1-4GalNAca-sp3	Gala4GalNAca-C3		96	10	7	10	0.15763
816	0974	Galb1-4GalNAca-sp3	Galb4GalNAca-C3		103	22	16	21	0.170617		816	0974	Galb1-4GalNAca-sp3	Galb4GalNAca-C3		73	4	2	4	0.119865
817	0923	GalNAcb1-4GalNAca-sp3	GalNAcb4GalNAca-C3		91	9	6	8	0.15074		817	0923	GalNAcb1-4GalNAca-sp3	GalNAcb4GalNAca-C3		73	7	3	8	0.119865
818	0922	GalNAca1-4GalNAca-sp3	GalNAca4GalNAca-C3		120	18	8	21	0.198778		818	0922	GalNAca1-4GalNAca-sp3	GalNAca4GalNAca-C3		68	3	5	2	0.111655
819	0013	Glcb1-4GalNAca-sp3	Glcb4GalNAca-C3		104	26	20	30	0.172274		819	0013	Glcb1-4GalNAca-sp3	Glcb4GalNAca-C3		80	6	5	3	0.131359
820	0071	GlcNAcb1-4GalNAca-sp3	GlcNAcβ4GalNAcα-C3		113	11	13	4	0.187182		820	0071	GlcNAcb1-4GalNAca-sp3	GlcNAcβ4GalNAcα-C3		71	6	6	4	0.116581
821	0033	Gala1-4Galb-sp3	Gala4Galb-C3		108	11	4	62	0.1789		821	0033	Gala1-4Galb-sp3	Gala4Galb-C3		100	7	4	6	0.164198
822	0800	GalNAca1-4Galb-sp3	GalNAca4Galb-C3		111	26	23	24	0.183869		822	0800	GalNAca1-4Galb-sp3	GalNAca4Galb-C3		65	6	2	6	0.106729
823	0801	GalNAcb1-4Galb-sp3	GalNAcb4Galb-C3		120	15	19	6	0.198778		823	0801	GalNAcb1-4Galb-sp3	GalNAcb4Galb-C3		84	10	7	10	0.137927
825	0600	Glcb1-3GlcNAcb-sp3	Glcb3GlcNAcb-C3		104	30	21	31	0.172274		825	0600	Glcb1-3GlcNAcb-sp3	Glcb3GlcNAcb-C3		86	8	9	8	0.14121
826	0601	Glcb1-3GalNAca-sp3	Glcb3GalNAca-C3		95	11	7	11	0.157366		826	0601	Glcb1-3GalNAca-sp3	Glcb3GalNAca-C3		67	7	4	7	0.110013
827	0602	Glcb1-3GalNAcb-sp3	Glcb3GalNAcb-C3		97	14	16	5	0.160678		827	0602	Glcb1-3GalNAcb-sp3	Glcb3GalNAcb-C3		77	5	4	3	0.126433
828	0605	GlcNAcb1-2Galb-sp3	GlcNAcb2Galb-С3		167	54	50	63	0.276632		828	0605	GlcNAcb1-2Galb-sp3	GlcNAcb2Galb-С3		115	16	9	55	0.188828
829	0608	GlcNAcb1-4Galb-sp3	GlcNAcb4Galb-C3		126	24	7	39	0.208716		829	0608	GlcNAcb1-4Galb-sp3	GlcNAcb4Galb-C3		103	22	13	36	0.169124
850	0789	Galb1-3(6-O-Su)GalNAca-sp3	6-suTF-C3	6-suTF	91	8	3	13	0.15074		850	0789	Galb1-3(6-O-Su)GalNAca-sp3	6-suTF-C3	6-suTF	78	3	4	1	0.128075
851	0790	Gala1-3(6-O-Su)GalNAca-sp3	6-suTαα-C3		89	13	11	21	0.147427		851	0790	Gala1-3(6-O-Su)GalNAca-sp3	6-suTαα-C3		82	6	4	9	0.134643
852	0973	GlcNAcb1-4[3-O-CH(CH3)COOH]GlcNAca-sp4	GlcNAcβ4Mura-Gly		158	25	30	8	0.261724		852	0973	GlcNAcb1-4[3-O-CH(CH3)COOH]GlcNAca-sp4	GlcNAcβ4Mura-Gly		72	5	5	2	0.118223
853	0784	6-O-Su-Gala1-3GalNAca-sp3	6`-suTαα-C3		87	12	10	7	0.144114		853	0784	6-O-Su-Gala1-3GalNAca-sp3	6`-suTαα-C3		80	8	5	8	0.131359
854	0781	Neu5Aca2-3(6-O-Su)Galb-sp3	Neu5Aca3(6-su)Galβ-C3		128	13	11	13	0.212029		854	0781	Neu5Aca2-3(6-O-Su)Galb-sp3	Neu5Aca3(6-su)Galβ-C3		105	7	4	6	0.172408
855	-	Crypted formula	Crypted formula	-	566	25	13	30	0.937567		855	-	Crypted formula	Crypted formula	-	604	19	20	12	0.991757
900	-	H-(Gly)6-NH2 Gly6-amide, linear	Gly6	-	94	9	7	7	0.155709		900	-	H-(Gly)6-NH2 Gly6-amide, linear	Gly6	-	73	8	5	8	0.119865
901	-	biot-CMG2-NH2	biot-CMG2	-	92	12	11	11	0.152396		901	-	biot-CMG2-NH2	biot-CMG2	-	84	4	2	3	0.137927
927	-	Crypted formula	TmpA-1	-	91	11	12	8	0.15074		927	-	Crypted formula	TmpA-1	-	71	3	4	0	0.116581
1001	-	'-4Qui3Na1-3Rhaa1-4Galb1-3(Glcb1-4)GalNa1-	S. enterica O28deAc	Salmonella enterica O28-deAc	80	2	1	3	0.132518		1001	-	'-4Qui3Na1-3Rhaa1-4Galb1-3(Glcb1-4)GalNa1-	S. enterica O28deAc	Salmonella enterica O28-deAc	62	5	6	2	0.101803
1002	-	'-2Rib-ol5-P-6Gala1-3FucNAma1-3GlcNb1-	S. enterica O47deAc	Salmonella enterica O47-deAc	76	2	1	1	0.125892		1002	-	'-2Rib-ol5-P-6Gala1-3FucNAma1-3GlcNb1-	S. enterica O47deAc	Salmonella enterica O47-deAc	61	3	3	1	0.100161
1003	-	'-4(Fuca1-3)GalNa1-6ManNa1-3Fuca1-3(Glcb1-4)Galb1-	S. enterica O16deAc	Salmonella enterica O16-deAc	125	25	8	59	0.20706		1003	-	'-4(Fuca1-3)GalNa1-6ManNa1-3Fuca1-3(Glcb1-4)Galb1-	S. enterica O16deAc	Salmonella enterica O16-deAc	61	4	3	5	0.100161
1004	-	'-2Fuca1-2Galb1-3GalNAca1-3GlcNAca1-	S. enterica O13	Salmonella enterica O13	70	6	5	14	0.115954		1004	-	'-2Fuca1-2Galb1-3GalNAca1-3GlcNAca1-	S. enterica O13	Salmonella enterica O13	62	5	5	3	0.101803
1005	-	'-4Qui3NAca1-3Rhaa1-4Galb1-3(Glcb1-4)GalNAca1-	S. enterica O28	Salmonella enterica O28	96	13	8	29	0.159022		1005	-	'-4Qui3NAca1-3Rhaa1-4Galb1-3(Glcb1-4)GalNAca1-	S. enterica O28	Salmonella enterica O28	69	7	6	5	0.113297
1006	-	'-4(Fucα1-3)GalNAcα1-6Man2(20%)Ac3(40%)Ac4(20%)Acα1-3Fucα1-3(Glcβ1-4)Galβ1-	S. enterica O16	Salmonella enterica O16	72	6	3	8	0.119267		1006	-	'-4(Fucα1-3)GalNAcα1-6Man2(20%)Ac3(40%)Ac4(20%)Acα1-3Fucα1-3(Glcβ1-4)Galβ1-	S. enterica O16	Salmonella enterica O16	57	1	1	5	0.093593
1007	-	'-2(Galfα1-4)Galα1-3ManNAcβ1-6Galfβ1-3GlcNAcβ1-	S. enterica O17	Salmonella enterica O17	95	10	10	9	0.157366		1007	-	'-2(Galfα1-4)Galα1-3ManNAcβ1-6Galfβ1-3GlcNAcβ1-	S. enterica O17	Salmonella enterica O17	68	4	4	3	0.111655
1008	-	'-3Galf2(30%)Acβ1-3Galα1-	S. enterica O67	Salmonella enterica O67	93	8	7	13	0.154053		1008	-	'-3Galf2(30%)Acβ1-3Galα1-	S. enterica O67	Salmonella enterica O67	72	7	10	4	0.118223
1009	-	'-3(S-3HOBut1-2Ala1-4)Qui4Nβ1-6GlcNAcα1-3QuiNAcα1-3GlcNAcα1-	S. enterica O58	Salmonella enterica O58	83	4	5	1	0.137488		1009	-	'-3(S-3HOBut1-2Ala1-4)Qui4Nβ1-6GlcNAcα1-3QuiNAcα1-3GlcNAcα1-	S. enterica O58	Salmonella enterica O58	67	7	6	8	0.110013
1010	-	'-2Manβ1-4Glcα1-3QiuNAcα1-3GlcNAcα1-	S. enterica O41	Salmonella enterica O41	80	6	7	3	0.132518		1010	-	'-2Manβ1-4Glcα1-3QiuNAcα1-3GlcNAcα1-	S. enterica O41	Salmonella enterica O41	67	2	2	0	0.110013
1011	-	'-3(GalNAcA6NH2α1-2)Rhaα1-2Rhaα1-3Rhaα1-2Rhaα1-3GlcNAcβ1-	S. enterica O62	Salmonella enterica O62	91	6	8	5	0.15074		1011	-	'-3(GalNAcA6NH2α1-2)Rhaα1-2Rhaα1-3Rhaα1-2Rhaα1-3GlcNAcβ1-	S. enterica O62	Salmonella enterica O62	65	6	7	3	0.106729
1012	-	'-2(Fuc3NFoα1-3)Manβ1-3Glcβ1-3GlcNAcβ1-	S. enterica O60	Salmonella enterica O60	73	6	3	14	0.120923		1012	-	'-2(Fuc3NFoα1-3)Manβ1-3Glcβ1-3GlcNAcβ1-	S. enterica O60	Salmonella enterica O60	56	3	2	2	0.091951
1013	-	'-4Manα1-2Manα1-2Manβ1-3GalNAcα1-	S. enterica O18	Salmonella enterica O18	91	12	11	8	0.15074		1013	-	'-4Manα1-2Manα1-2Manβ1-3GalNAcα1-	S. enterica O18	Salmonella enterica O18	62	3	4	2	0.101803
1014	-	'-2Galβ1-3GlcNAcα1-4Rhaα1-3GlcNAcβ1-	S. enterica O59	Salmonella enterica O59	2666	639	435	1605	4.41617		1014	-	'-2Galβ1-3GlcNAcα1-4Rhaα1-3GlcNAcβ1-	S. enterica O59	Salmonella enterica O59	242	12	3	16	0.39736
1015	-	'-3(ManNAcβ1-2)Rhaα1-2Rhaα1-2Galα1-3GlcNAcβ1-	S. enterica O42	Salmonella enterica O42	104	23	23	12	0.172274		1015	-	'-3(ManNAcβ1-2)Rhaα1-2Rhaα1-2Galα1-3GlcNAcβ1-	S. enterica O42	Salmonella enterica O42	65	5	2	6	0.106729
1016	-	'-2Ribfβ1-4Galβ1-4GlcNAcα1-4Galβ1-3GlcNAcα1-	S. enterica O52	Salmonella enterica O52	116	25	15	55	0.192152		1016	-	'-2Ribfβ1-4Galβ1-4GlcNAcα1-4Galβ1-3GlcNAcα1-	S. enterica O52	Salmonella enterica O52	101	1	0	1	0.16584
1017	-	'-3GlcNAcβ1-3(Manβ1-4)Galα1-4Rhaα1-	S. enterica O11	Salmonella enterica O11	105	24	25	17	0.17393		1017	-	'-3GlcNAcβ1-3(Manβ1-4)Galα1-4Rhaα1-	S. enterica O11	Salmonella enterica O11	63	0	1	0	0.103445
1018	-	'-6Glcα1-4(GlcNAcβ1-3)Galβ1-3GalNAcα1-3GlcNAcβ1-	S. enterica O51	Salmonella enterica O51	214	96	100	88	0.354487		1018	-	'-6Glcα1-4(GlcNAcβ1-3)Galβ1-3GalNAcα1-3GlcNAcβ1-	S. enterica O51	Salmonella enterica O51	67	4	4	3	0.110013
1019	-	'-2Glcα1-6Glcα1-4(GlcNAcβ1-3)Galα1-3GlcNAcβ1-	S. enterica O44	Salmonella enterica O44	101	8	5	8	0.167304		1019	-	'-2Glcα1-6Glcα1-4(GlcNAcβ1-3)Galα1-3GlcNAcβ1-	S. enterica O44	Salmonella enterica O44	71	4	4	3	0.116581
1020	-	'-7Neu5Acα2-3FucNAmα1-3GlcNAc6Acβ1-	S. enterica O21	Salmonella enterica O21	78	12	3	15	0.129205		1020	-	'-7Neu5Acα2-3FucNAmα1-3GlcNAc6Acβ1-	S. enterica O21	Salmonella enterica O21	59	3	2	3	0.0968769
1021	-	'-3(GlcNAcβ1-2)Rhaα1-2Rhaα1-4Glcα1-3GalNAcβ1-	S. enterica O57	Salmonella enterica O57	84	11	3	15	0.139144		1021	-	'-3(GlcNAcβ1-2)Rhaα1-2Rhaα1-4Glcα1-3GalNAcβ1-	S. enterica O57	Salmonella enterica O57	67	9	8	5	0.110013
1022	-	'-3(Ser2Ac1-4)Qui4Nβ1-3Ribfβ1-4GalNAcα1-3GlcNAcα1-	S. enterica O56	Salmonella enterica O56	84	8	8	6	0.139144		1022	-	'-3(Ser2Ac1-4)Qui4Nβ1-3Ribfβ1-4GalNAcα1-3GlcNAcα1-	S. enterica O56	Salmonella enterica O56	63	3	2	3	0.103445
1023	-	'-3(Galβ1-4)Galβ1-4(GlcNAcβ1-2)Glcβ1-3GalNAcβ1-	S. enterica O38	Salmonella enterica 038	81	12	10	27	0.134175		1023	-	'-3(Galβ1-4)Galβ1-4(GlcNAcβ1-2)Glcβ1-3GalNAcβ1-	S. enterica O38	Salmonella enterica 038	55	4	2	8	0.090309
1024	-	'-3(Rha2(%)Ac3(%)Ac4(%)Acα1-4GalAα1-2)Rhaα1-4Glcα1-2Rhaα1-3GlcNAcβ1-	C. sakazakii G2356 O2	Cronobacter sakazakii G2356 O2	177	48	39	47	0.293197		1024	-	'-3(Rha2(%)Ac3(%)Ac4(%)Acα1-4GalAα1-2)Rhaα1-4Glcα1-2Rhaα1-3GlcNAcβ1-	C. sakazakii G2356 O2	Cronobacter sakazakii G2356 O2	319	44	22	46	0.523792
1025	-	'-3FucNAcα1-4(GlcNAcβ1-2)GalAα1-3FucNAcα1-3GlcNAcβ1-	C. sakazakii G2592 O7	Cronobacter sakazakii G2592 O7	82	8	8	6	0.135831		1025	-	'-3FucNAcα1-4(GlcNAcβ1-2)GalAα1-3FucNAcα1-3GlcNAcβ1-	C. sakazakii G2592 O7	Cronobacter sakazakii G2592 O7	58	3	2	4	0.095235
1026	-	'-2(Glcα1-4)Glcβ1-2Fuc3NRHbβ1-6GlcNAcα1-4GalNAcα1-3(Glcα1-6)GlcNAcβ1-	C. sakazakii G2594 O4	Cronobacter sakazakii G2594 O4	88	14	9	57	0.14577		1026	-	'-2(Glcα1-4)Glcβ1-2Fuc3NRHbβ1-6GlcNAcα1-4GalNAcα1-3(Glcα1-6)GlcNAcβ1-	C. sakazakii G2594 O4	Cronobacter sakazakii G2594 O4	64	6	5	9	0.105087
1027	-	'-4Qui3NAcα1-3Rhaα1-6GlcNAcα1-4GlcAβ1-3(Glcβ1-4)GalNAcα1-	C. sakazakii G2726 O3	Cronobacter sakazakii G2726 O3	85	3	3	1	0.140801		1027	-	'-4Qui3NAcα1-3Rhaα1-6GlcNAcα1-4GlcAβ1-3(Glcβ1-4)GalNAcα1-	C. sakazakii G2726 O3	Cronobacter sakazakii G2726 O3	61	2	2	0	0.100161
1201	-	'-4(Colα1-3)(Colα1-6)Glcα1-4Galα1-3GlcNAcβ1-	E. coli O11	Escherichia coli O11	77	10	6	31	0.127549		1201	-	'-4(Colα1-3)(Colα1-6)Glcα1-4Galα1-3GlcNAcβ1-	E. coli O11	Escherichia coli O11	60	7	5	7	0.0985189
1202	-	'-2Galβ1-3FucNAcα1-3GlcNAcβ1-	E. coli O15	Escherichia coli O15	218	7	73	5	0.361112		1202	-	'-2Galβ1-3FucNAcα1-3GlcNAcβ1-	E. coli O15	Escherichia coli O15	109	30	4	59	0.178976
1203	-	'-2Manα1-2(Glcα1-4)Manβ1-3GlcNAcα1-6Manα1-	E. coli O44	Escherichia coli O44	82	3	1	4	0.135831		1203	-	'-2Manα1-2(Glcα1-4)Manβ1-3GlcNAcα1-6Manα1-	E. coli O44	Escherichia coli O44	61	8	6	7	0.100161
1204	-	'-2(S-3HOBut1-4)Qui4Nα1-4GalNAcβ1-4Rhaα1-3GlcNAc6(30%)Acβ1-	E. coli O49	Escherichia coli O49	87	8	6	10	0.144114		1204	-	'-2(S-3HOBut1-4)Qui4Nα1-4GalNAcβ1-4Rhaα1-3GlcNAc6(30%)Acβ1-	E. coli O49	Escherichia coli O49	58	2	2	1	0.095235
1205	-	'-3(GlcNAcβ1-2)Rhaα1-2Rhaα1-4Glcα1-3GalNAcβ1-	E. coli O51	Escherichia coli O51	85	12	8	10	0.140801		1205	-	'-3(GlcNAcβ1-2)Rhaα1-2Rhaα1-4Glcα1-3GalNAcβ1-	E. coli O51	Escherichia coli O51	66	3	6	3	0.108371
1206	-	'-3Fucf2(50%)Acβ1-3-6dmanHepβ1-	E. coli O52	Escherichia coli O52	93	13	6	13	0.154053		1206	-	'-3Fucf2(50%)Acβ1-3-6dmanHepβ1-	E. coli O52	Escherichia coli O52	63	3	3	3	0.103445
1207	-	'-2-DRha4NAca1-3Fuca1-4Glcb1-3GalNAca1-	E. coli O57	Escherichia coli O57	143	11	6	13	0.236877		1207	-	'-2-DRha4NAca1-3Fuca1-4Glcb1-3GalNAca1-	E. coli O57	Escherichia coli O57	68	6	4	5	0.111655
1208	-	'-4(R-Lac2-3Rhap2Aca1-3)Manb1-4Mana1-3GalNAcb1-	E. coli O58	Escherichia coli O58	91	16	12	16	0.15074		1208	-	'-4(R-Lac2-3Rhap2Aca1-3)Manb1-4Mana1-3GalNAcb1-	E. coli O58	Escherichia coli O58	81	2	2	2	0.133001
1209	-	'-4Quip3NAca1-3Rhaa1-4Galb1-3GalNAca1-	E. coli O71	Escherichia coli O71	72	5	1	14	0.119267		1209	-	'-4Quip3NAca1-3Rhaa1-4Galb1-3GalNAca1-	E. coli O71	Escherichia coli O71	60	5	5	2	0.0985189
1210	-	'-6Mana1-2(Glca1-4)Mana1-2(Glca1-3)Manb1-3GlcNAca1-	E. coli O73	Escherichia coli O73	90	8	7	8	0.149083		1210	-	'-6Mana1-2(Glca1-4)Mana1-2(Glca1-3)Manb1-3GlcNAca1-	E. coli O73	Escherichia coli O73	62	9	6	8	0.101803
1211	-	'-2(Galfa1-4)Gala1-3ManNAcb1-6Galfb1-3GlcNAcb1-	E. coli O85	Escherichia coli O85	92	13	11	13	0.152396		1211	-	'-2(Galfa1-4)Gala1-3ManNAcb1-6Galfb1-3GlcNAcb1-	E. coli O85	Escherichia coli O85	64	7	6	10	0.105087
1212	-	'-3)Fuca1-3Xlufb1-	E. coli O95	Escherichia coli O95	90	7	5	7	0.149083		1212	-	'-3)Fuca1-3Xlufb1-	E. coli O95	Escherichia coli O95	78	13	13	10	0.128075
1213	-	'-3(Glca1-2)Rhaa1-2Rhaa1-2Rhaa1-3(Glca1-2)Rhaa1-	E. coli O99	Escherichia coli O99	76	5	5	3	0.125892		1213	-	'-3(Glca1-2)Rhaa1-2Rhaa1-2Rhaa1-3(Glca1-2)Rhaa1-	E. coli O99	Escherichia coli O99	58	2	1	3	0.095235
1214	-	'-4-8eLeg5Ac7Aca2-6Gala1-3FucNAca1-3GlcNAca1-	E. coli O108	Escherichia coli O108	88	19	15	21	0.14577		1214	-	'-4-8eLeg5Ac7Aca2-6Gala1-3FucNAca1-3GlcNAca1-	E. coli O108	Escherichia coli O108	63	3	3	1	0.103445
1215	-	'-4(GlcpNAcb1-3)GalNAca1-2Glca1-4L-IdoAa1-3GalNAcb1-	E. coli O112ab	Escherichia coli O112ab	108	14	8	14	0.1789		1215	-	'-4(GlcpNAcb1-3)GalNAca1-2Glca1-4L-IdoAa1-3GalNAcb1-	E. coli O112ab	Escherichia coli O112ab	71	12	7	22	0.116581
1216	-	'-3Rib-ol5-P-6Gala1-3FucNAma1-3GlcNAcb1-	E. coli O118	Escherichia coli O118	85	7	2	61	0.140801		1216	-	'-3Rib-ol5-P-6Gala1-3FucNAma1-3GlcNAcb1-	E. coli O118	Escherichia coli O118	66	4	4	3	0.108371
1217	-	'-2(RhaNAc3NFob1-3)Manb1-3Gala1-4Rhaa1-3GlcNAca1-	E. coli O119	Escherichia coli O119	87	4	5	1	0.144114		1217	-	'-2(RhaNAc3NFob1-3)Manb1-3Gala1-4Rhaa1-3GlcNAca1-	E. coli O119	Escherichia coli O119	66	2	2	1	0.108371
1218	-	'-3(S-3HOBut1-2DAla1-4)Qui4Nb1-6GlcNAca1-3LQuiNAca1-3GlcNAc6(30%)Aca1-	E. coli O123	Escherichia coli O123	168	20	24	8	0.278289		1218	-	'-3(S-3HOBut1-2DAla1-4)Qui4Nb1-6GlcNAca1-3LQuiNAca1-3GlcNAc6(30%)Aca1-	E. coli O123	Escherichia coli O123	75	5	7	4	0.123149
1219	-	'-2(Glca1-3)Mana1-3Fuca1-3GalNAca1-4(Galb1-3)GalNAcb1-	E. coli O125	Escherichia coli O125	144	32	39	15	0.238533		1219	-	'-2(Glca1-3)Mana1-3Fuca1-3GalNAca1-4(Galb1-3)GalNAcb1-	E. coli O125	Escherichia coli O125	86	12	9	9	0.14121
1220	-	'-2Fuc3(65%)Ac4(35%)Aca1-2Galb1-3GalNAca1-3GalNAca1-	E. coli O127	Escherichia coli O127	86	8	9	4	0.142457		1220	-	'-2Fuc3(65%)Ac4(35%)Aca1-2Galb1-3GalNAca1-3GalNAca1-	E. coli O127	Escherichia coli O127	61	5	3	4	0.100161
1221	-	'-4(GalNAcb1-3)Gala1-6Glcb1-3GalNAcb1-	E. coli O130	Escherichia coli O130	88	8	16	3	0.14577		1221	-	'-4(GalNAcb1-3)Gala1-6Glcb1-3GalNAcb1-	E. coli O130	Escherichia coli O130	62	4	4	4	0.101803
1222	-	'-3Rhaa1-3Rhaa1-2Glca1-3GlcNAca1-	E. coli O148	Escherichia coli O148	102	13	13	6	0.168961		1222	-	'-3Rhaa1-3Rhaa1-2Glca1-3GlcNAca1-	E. coli O148	Escherichia coli O148	77	8	6	7	0.126433
1223	-	'-3(S-Lac2-4)GlcNAcb1-2Rhaa1-2Rhaa1-3(Glcb1-2)Rhaa1-3GlcNAcb1-	E. coli O150	Escherichia coli O150	80	5	4	5	0.132518		1223	-	'-3(S-Lac2-4)GlcNAcb1-2Rhaa1-2Rhaa1-3(Glcb1-2)Rhaa1-3GlcNAcb1-	E. coli O150	Escherichia coli O150	111	16	11	21	0.18226
1224	-	'-2Rib-ol5-P-6Gala1-3FucNAma1-3(GlcNAcb1-4)GlcNAcb1-	E. coli O151	Escherichia coli O151	85	13	11	15	0.140801		1224	-	'-2Rib-ol5-P-6Gala1-3FucNAma1-3(GlcNAcb1-4)GlcNAcb1-	E. coli O151	Escherichia coli O151	59	3	2	5	0.0968769
1225	-	'-8(D-Ala1-7)Leg5Aca2-4GlcAb1-3GlcNAcb1-	E. coli O161	Escherichia coli O161	96	5	6	1	0.159022		1225	-	'-8(D-Ala1-7)Leg5Aca2-4GlcAb1-3GlcNAcb1-	E. coli O161	Escherichia coli O161	67	3	1	4	0.110013
1226	-	'-4(Fuca1-3)GlcNAc6(30%)Aca1-4GlcAa1-3Fuca1-3GlcNAcb1-	E. coli O168	Escherichia coli O168	91	4	6	2	0.15074		1226	-	'-4(Fuca1-3)GlcNAc6(30%)Aca1-4GlcAa1-3Fuca1-3GlcNAcb1-	E. coli O168	Escherichia coli O168	66	7	4	9	0.108371
1227	-	'-2Galb1-4Manb1-4Gala1-3GlcNAcb1-	E. coli O40	Escherichia coli O40	6071	1322	1781	843	10.0565		1227	-	'-2Galb1-4Manb1-4Gala1-3GlcNAcb1-	E. coli O40	Escherichia coli O40	2874	282	216	260	4.71906
1228	-	'-2)Galα1-3(Fucα1-2)Galβ1-3GalNAcβ1-3GalNAcβ(1-	E. coli O86_B7	Escherichia coli O86:B7	100	4	9	3	0.165648		1228	-	'-2)Galα1-3(Fucα1-2)Galβ1-3GalNAcβ1-3GalNAcβ(1-	E. coli O86_B7	Escherichia coli O86:B7	76	4	3	4	0.124791
1230	-	Escherichia coli O10a10b	E. coli O10a10b	Escherichia coli O10a10b	85	2	1	3	0.140801		1230	-	Escherichia coli O10a10b	E. coli O10a10b	Escherichia coli O10a10b	92	11	15	1	0.151062
1231	-	'-2Glcβ1-6GlcNAcα1-3FucNAcα1-3GlcNAcβ1-	E. coli O12	Escherichia coli O12	87	6	5	3	0.144114		1231	-	'-2Glcβ1-6GlcNAcα1-3FucNAcα1-3GlcNAcβ1-	E. coli O12	Escherichia coli O12	68	3	3	3	0.111655
1232	-	Gala1-2Gala1-2(Galb1-4)Glca1-3Glca1-/inner core-lipid A/	E. coli O14	Escherichia coli O14	104	5	4	6	0.172274		1232	-	Gala1-2Gala1-2(Galb1-4)Glca1-3Glca1-/inner core-lipid A/	E. coli O14	Escherichia coli O14	71	11	7	12	0.116581
1233	-	'-2Rhaa1-2Rhaa1-2Rhaa1-2Glca1-3GlcNAc6Aca1-	E. coli O19ab	Escherichia coli O19ab	99	22	15	28	0.163991		1233	-	'-2Rhaa1-2Rhaa1-2Rhaa1-2Glca1-3GlcNAc6Aca1-	E. coli O19ab	Escherichia coli O19ab	107	8	7	5	0.175692
1234	-	Escherichia coli O27	E. coli O27	Escherichia coli O27	86	11	12	6	0.142457		1234	-	Escherichia coli O27	E. coli O27	Escherichia coli O27	56	2	2	17	0.091951
1235	-	'-4(Rhaa1-2Fuca1-3)Mana1-3Fuca1-3GlcNAcb1-	E. coli O36	Escherichia coli O36	432	54	34	60	0.715599		1235	-	'-4(Rhaa1-2Fuca1-3)Mana1-3Fuca1-3GlcNAcb1-	E. coli O36	Escherichia coli O36	575	57	58	46	0.94414
1236	-	'-4(D-Gro1-P-O-3)GalNAcb1-3Gala1-4Galb1-3GalNAcb1-	E. coli O37	Escherichia coli O37	76	5	4	9	0.125892		1236	-	'-4(D-Gro1-P-O-3)GalNAcb1-3Gala1-4Galb1-3GalNAcb1-	E. coli O37	Escherichia coli O37	66	7	6	5	0.108371
1237	-	'-3(R-3HOBut1-4)Qui4Nb1-4(Gala1-3)Mana1-4Rhaa1-3GlcNAca-	E. coli O39	Escherichia coli O39	115	30	24	24	0.190495		1237	-	'-3(R-3HOBut1-4)Qui4Nb1-4(Gala1-3)Mana1-4Rhaa1-3GlcNAca-	E. coli O39	Escherichia coli O39	66	5	7	4	0.108371
1238	-	'-3Gala1-3(GlcAb1-4)Fuca1-4GlcNAcb1-3Fuca1-3GlcNAcb1-	E. coli O41	Escherichia coli O41	79	4	2	5	0.130862		1238	-	'-3Gala1-3(GlcAb1-4)Fuca1-4GlcNAcb1-3Fuca1-3GlcNAcb1-	E. coli O41	Escherichia coli O41	63	3	4	1	0.103445
1239	-	Escherichia coli O54	E. coli O54	Escherichia coli O54	83	4	3	4	0.137488		1239	-	Escherichia coli O54	E. coli O54	Escherichia coli O54	61	3	4	1	0.100161
1240	-	Escherichia coli O62	E. coli O62	Escherichia coli O62	80	11	12	6	0.132518		1240	-	Escherichia coli O62	E. coli O62	Escherichia coli O62	85	9	10	5	0.139568
1241	-	Escherichia coli O81	E. coli O81	Escherichia coli O81	86	4	3	3	0.142457		1241	-	Escherichia coli O81	E. coli O81	Escherichia coli O81	68	4	8	3	0.111655
1242	-	'-4GlcAb1-4(GlcNAcb1-2)GlcAb1-3GlcNAca1-	E. coli O30	Escherichia coli O30	156	23	29	10	0.258411		1242	-	'-4GlcAb1-4(GlcNAcb1-2)GlcAb1-3GlcNAca1-	E. coli O30	Escherichia coli O30	73	7	5	6	0.119865
1243	-	'-4(Rhaa1-2Fuca1-3)Mana1-3Fuca1-3GlcNAcb1-	E. coli O36	Escherichia coli O36	226	76	67	50	0.374364		1243	-	'-4(Rhaa1-2Fuca1-3)Mana1-3Fuca1-3GlcNAcb1-	E. coli O36	Escherichia coli O36	402	80	71	80	0.660077
1244	-	Escherichia coli O37	E. coli O37	Escherichia coli O37	74	8	4	13	0.122579		1244	-	Escherichia coli O37	E. coli O37	Escherichia coli O37	62	3	2	3	0.101803
1245	-	'-2Galb1-4Manb1-4Gala1-3GlcNAcb1-	E. coli O40	Escherichia coli O40	614	180	100	269	1.01708		1245	-	'-2Galb1-4Manb1-4Gala1-3GlcNAcb1-	E. coli O40	Escherichia coli O40	418	26	88	3	0.686349
1246	-	'-4(D-aThr3(70%)Ac2-6)GlcAb1-6Galb1-6Glcb1-3GalNAc6(15%)Acb1-	E. coli O46	Escherichia coli O46	97	15	16	12	0.160678		1246	-	'-4(D-aThr3(70%)Ac2-6)GlcAb1-6Galb1-6Glcb1-3GalNAc6(15%)Acb1-	E. coli O46	Escherichia coli O46	68	4	2	3	0.111655
1247	-	'-6(Rhaa1-3)Mana1-2(Glca1-3)Mana1-2Mana1-2Manb1-3GlcNAca1-	E. coli O68	Escherichia coli O68	1403	562	393	777	2.32404		1247	-	'-6(Rhaa1-3)Mana1-2(Glca1-3)Mana1-2Mana1-2Manb1-3GlcNAca1-	E. coli O68	Escherichia coli O68	1136	154	145	137	1.86529
1248	-	GlcNAca1-2Glca1-2Glca1-3(Gala1-6)Glca1-/inner core-lipid A/	E. coli O100	Escherichia coli O100	5317	1853	2098	1236	8.8075		1248	-	GlcNAca1-2Glca1-2Glca1-3(Gala1-6)Glca1-/inner core-lipid A/	E. coli O100	Escherichia coli O100	554	36	25	85	0.909658
1249	-	Escherichia coli O102	E. coli O102	Escherichia coli O102	267	9	6	8	0.44228		1249	-	Escherichia coli O102	E. coli O102	Escherichia coli O102	1428	124	37	206	2.34475
1250	-	'-3(Rhaa1-4)GlcAa1-2Rhaa1-2Rhaa1-2Gala1-3GalNAcb1-	E. coli O120	Escherichia coli O120	81	10	5	12	0.134175		1250	-	'-3(Rhaa1-4)GlcAa1-2Rhaa1-2Rhaa1-2Gala1-3GalNAcb1-	E. coli O120	Escherichia coli O120	245	19	21	10	0.402286
1251	-	'-2Rhaa1-2Rhaa1-3Rha2Aca1-3(Glca1-6)GlcNAcb1-	E. coli O135	Escherichia coli O135	90	17	13	14	0.149083		1251	-	'-2Rhaa1-2Rhaa1-3Rha2Aca1-3(Glca1-6)GlcNAcb1-	E. coli O135	Escherichia coli O135	87	9	9	7	0.142852
1252	-	'-3(Galfa1-2Rhaa1-4)Galb1-4Glca1-4GlcAa1-3GalNAcb1-	E. coli O140	Escherichia coli O140	85	4	3	3	0.140801		1252	-	'-3(Galfa1-2Rhaa1-4)Galb1-4Glca1-4GlcAa1-3GalNAcb1-	E. coli O140	Escherichia coli O140	72	11	11	7	0.118223
1253	-	'-2Ribfb1-4Galb1-4GlcNAca1-4Galb1-3GlcNAca1-	E. coli O153	Escherichia coli O153	89	4	1	8	0.147427		1253	-	'-2Ribfb1-4Galb1-4GlcNAca1-4Galb1-3GlcNAca1-	E. coli O153	Escherichia coli O153	65	5	3	5	0.106729
1254	-	'-2(ManNAca1-3)Rhaa1-3Rhaa1-3Rhaa1-3GalNAca1-	E. coli O154	Escherichia coli O154	76	10	3	13	0.125892		1254	-	'-2(ManNAca1-3)Rhaa1-3Rhaa1-3Rhaa1-3GalNAca1-	E. coli O154	Escherichia coli O154	66	3	2	11	0.108371
1255	-	'-2Rha4NAca1-3Fuca1-4Glcb1-3GalNAca1-	E. coli O157	Escherichia coli O157	115	10	10	7	0.190495		1255	-	'-2Rha4NAca1-3Fuca1-4Glcb1-3GalNAca1-	E. coli O157	Escherichia coli O157	80	8	13	6	0.131359
1256	-	'-4(Rhaa1-3)(Glca1-6)Glca1-3GalNAca1-3GalNAcb1-	E. coli O158	Escherichia coli O158	53750	4823	17536	3499	89.0358		1256	-	'-4(Rhaa1-3)(Glca1-6)Glca1-3GalNAca1-3GalNAcb1-	E. coli O158	Escherichia coli O158	2665	53	7	238	4.37588
1257	-	'-2Manb1-4GlcAb1-3LQuiNAca1-3GlcNAca1-	E. coli O163	Escherichia coli O163	80	7	2	9	0.132518		1257	-	'-2Manb1-4GlcAb1-3LQuiNAca1-3GlcNAca1-	E. coli O163	Escherichia coli O163	60	2	2	1	0.0985189
1258	-	'-4ManNAc3NAcAb1-2Rhaa1-3Rhab1-4GlcNAca1-	E. coli O180	Escherichia coli O180	4203	867	688	1064	6.96218		1258	-	'-4ManNAc3NAcAb1-2Rhaa1-3Rhab1-4GlcNAca1-	E. coli O180	Escherichia coli O180	3628	105	210	71	5.95711
1259	-	Escherichia coli O84-deAc	E. coli O84deAc	Escherichia coli O84-deAc	84	11	8	27	0.139144		1259	-	Escherichia coli O84-deAc	E. coli O84deAc	Escherichia coli O84-deAc	63	2	2	1	0.103445
1301	-	'-3(Qui3NFoa1-4)GalA6NH2a1-4GalNAca1-4Gala1-3GalNAcb1-	P. alcalifaciens O3	Providencia alcalifaciens O3	74	6	5	8	0.122579		1301	-	'-3(Qui3NFoa1-4)GalA6NH2a1-4GalNAca1-4Gala1-3GalNAcb1-	P. alcalifaciens O3	Providencia alcalifaciens O3	61	3	1	2	0.100161
1302	-	Providencia alcalifaciens O3_2 capsular polysaccharide	P. alcalifaciens O3 CPS	Providencia alcalifaciens O3_2 capsular polysaccharide	88	8	6	27	0.14577		1302	-	Providencia alcalifaciens O3_2 capsular polysaccharide	P. alcalifaciens O3 CPS	Providencia alcalifaciens O3_2 capsular polysaccharide	67	2	1	3	0.110013
1303	-	'-4GlcNAcb1-3GlcAa1-4GlcNAca1-3Rha2Acb1-	P. alcalifaciens O7	Providencia alcalifaciens O7	84	11	10	8	0.139144		1303	-	'-4GlcNAcb1-3GlcAa1-4GlcNAca1-3Rha2Acb1-	P. alcalifaciens O7	Providencia alcalifaciens O7	68	7	6	5	0.111655
1304	-	'-2Glcb1-6Gala1-6GalNAca1-4(Glcb1-3)GalNAca1-3GalNAca1-	P. alcalifaciens O9	Providencia alcalifaciens O9	95	17	13	17	0.157366		1304	-	'-2Glcb1-6Gala1-6GalNAca1-4(Glcb1-3)GalNAca1-3GalNAca1-	P. alcalifaciens O9	Providencia alcalifaciens O9	62	6	3	5	0.101803
1305	-	Providencia rustigianii O11 capsular polysaccharide	P. rustigianii O11 CPS	Providencia rustigianii O11 capsular polysaccharide	83	16	11	14	0.137488		1305	-	Providencia rustigianii O11 capsular polysaccharide	P. rustigianii O11 CPS	Providencia rustigianii O11 capsular polysaccharide	75	7	10	3	0.123149
1306	-	'-4(GlcNAcb1-2Glcb1-2)(GlcNAcb1-3)Galb1-3GalNAca1-4Galb1-3GalNAcb1-	P. alcalifaciens O12	Providencia alcalifaciens O12	79	10	8	8	0.130862		1306	-	'-4(GlcNAcb1-2Glcb1-2)(GlcNAcb1-3)Galb1-3GalNAca1-4Galb1-3GalNAcb1-	P. alcalifaciens O12	Providencia alcalifaciens O12	65	4	4	3	0.106729
1307	-	'-4(D-GroA1NH2(2-P-3))GalNAcb1-4Galb1-3FucNAc4Nb1-	P. alcalifaciens O22	Providencia alcalifaciens O22	94	21	10	46	0.155709		1307	-	'-4(D-GroA1NH2(2-P-3))GalNAcb1-4Galb1-3FucNAc4Nb1-	P. alcalifaciens O22	Providencia alcalifaciens O22	70	4	3	3	0.114939
1308	-	'-3(Dhpa2-4Manb1-4)Gala1-4GalNAcb1-3GalNAcb1-	P. alcalifaciens O31	Providencia alcalifaciens O31	91	4	3	4	0.15074		1308	-	'-3(Dhpa2-4Manb1-4)Gala1-4GalNAcb1-3GalNAcb1-	P. alcalifaciens O31	Providencia alcalifaciens O31	64	5	3	4	0.105087
1309	-	'-4Qui3NFob1-3Gala1-3GlcAb1-3GalNAcb1-	P. alcalifaciens O40	Providencia alcalifaciens O40	481	144	127	162	0.796767		1309	-	'-4Qui3NFob1-3Gala1-3GlcAb1-3GalNAcb1-	P. alcalifaciens O40	Providencia alcalifaciens O40	85	4	3	3	0.139568
1310	-	'-3GlcAb1-4(Glca1-3)Fuca1-4Fuca1-2Glcb1-3GlcNAca1-	P. alcalifaciens O46deAc	Providencia alcalifaciens O46-deAc	93	6	5	5	0.154053		1310	-	'-3GlcAb1-4(Glca1-3)Fuca1-4Fuca1-2Glcb1-3GlcNAca1-	P. alcalifaciens O46deAc	Providencia alcalifaciens O46-deAc	68	11	8	9	0.111655
1311	-	'-3Mana1-2Fuca1-2GlcA4Acb1-3GalNAca1-	P. alcalifaciens O48	Providencia alcalifaciens O48	94	9	7	6	0.155709		1311	-	'-3Mana1-2Fuca1-2GlcA4Acb1-3GalNAca1-	P. alcalifaciens O48	Providencia alcalifaciens O48	71	5	2	5	0.116581
1312	-	'-4Glcb1-3Gala1-4GalNAcb1-4(L-Ser2-6)GlcAb1-3GalNAcb1-	P. alcalifaciens O60	Providencia alcalifaciens O60	93	16	11	14	0.154053		1312	-	'-4Glcb1-3Gala1-4GalNAcb1-4(L-Ser2-6)GlcAb1-3GalNAcb1-	P. alcalifaciens O60	Providencia alcalifaciens O60	69	1	1	1	0.113297
1401	-	GalNAca1-4GlcNAc3NAcAb1-3DFucNAca1-3QuiNAcb1-3Rhaa1-3(Glca1-6)Glcb1-3(Glca1-4)(L-Ala1-2)GalNa(P-6)1-3L-gro-manHepp7Cma1-3(P-2)(P-4)L-gro-manHepa1-5Kdoa	P. aeruginosa O1(F4)	Pseudomonas aeruginosa O1(F4)	4419	1573	910	3127	7.31998		1401	-	GalNAca1-4GlcNAc3NAcAb1-3DFucNAca1-3QuiNAcb1-3Rhaa1-3(Glca1-6)Glcb1-3(Glca1-4)(L-Ala1-2)GalNa(P-6)1-3L-gro-manHepp7Cma1-3(P-2)(P-4)L-gro-manHepa1-5Kdoa	P. aeruginosa O1(F4)	Pseudomonas aeruginosa O1(F4)	1266	87	71	59	2.07875
1402	-	'-3Rhaa1-4LGalNAcAa1-3QuiNAca1-	P. aeruginosa O10ac(F5)	Pseudomonas aeruginosa O10ac(F5)	106	15	14	12	0.175587		1402	-	'-3Rhaa1-4LGalNAcAa1-3QuiNAca1-	P. aeruginosa O10ac(F5)	Pseudomonas aeruginosa O10ac(F5)	85	4	2	4	0.139568
1403	-	'-2LGlcb1-3FucNAca1-3DFucNAcb1-	P. aeruginosa O11ab	Pseudomonas aeruginosa O11ab	2622	770	697	1492	4.34329		1403	-	'-2LGlcb1-3FucNAca1-3DFucNAcb1-	P. aeruginosa O11ab	Pseudomonas aeruginosa O11ab	246	35	32	24	0.403928
1404	-	'-2Rhaa1-3Rhaa1-4GalNAcA3Aca1-3QuiNAcb1-	P. aeruginosa O13ab	Pseudomonas aeruginosa O13ab	80	12	8	15	0.132518		1404	-	'-2Rhaa1-3Rhaa1-4GalNAcA3Aca1-3QuiNAcb1-	P. aeruginosa O13ab	Pseudomonas aeruginosa O13ab	66	7	7	6	0.108371
1405	-	Rhaa1-3Rhaa1-4GalNAcAa1-3QuiNAcb1-3Rhaa1-3(Glca1-6)Glcb1-3(Glca1-4)(L-Ala1-2GalNa1-3(P-6)L-gro-manHep7Cma1-3(P-2)(P-4)L-gro-manHepa1-5Kdoa	P. aeruginosa O13ac	Pseudomonas aeruginosa O13ac	76	5	4	9	0.125892		1405	-	Rhaa1-3Rhaa1-4GalNAcAa1-3QuiNAcb1-3Rhaa1-3(Glca1-6)Glcb1-3(Glca1-4)(L-Ala1-2GalNa1-3(P-6)L-gro-manHep7Cma1-3(P-2)(P-4)L-gro-manHepa1-5Kdoa	P. aeruginosa O13ac	Pseudomonas aeruginosa O13ac	62	10	6	33	0.101803
1406	-	Glca1-6Glcb1-3(Rhaa1-6Glca1-4)GalNa1-3(P-6)L-gro-manHepa1-3(P-2)(P-4)L-gro-manHepa1-5(Kdoa2-4)Kdoa2-6(P-4)GlcNb1-6GlcNa1-P	P. aeruginosa O14	Pseudomonas aeruginosa O14	93	17	18	14	0.154053		1406	-	Glca1-6Glcb1-3(Rhaa1-6Glca1-4)GalNa1-3(P-6)L-gro-manHepa1-3(P-2)(P-4)L-gro-manHepa1-5(Kdoa2-4)Kdoa2-6(P-4)GlcNb1-6GlcNa1-P	P. aeruginosa O14	Pseudomonas aeruginosa O14	66	5	4	3	0.108371
1407	-	'-2Ribfb1-3GalNAca1-	P. aeruginosa O15	Pseudomonas aeruginosa O15	97	19	19	13	0.160678		1407	-	'-2Ribfb1-3GalNAca1-	P. aeruginosa O15	Pseudomonas aeruginosa O15	60	5	3	7	0.0985189
1408	-	Pseudomonas aeruginosa O2abc	P. aeruginosa O2abc	Pseudomonas aeruginosa O2abc	84	7	7	5	0.139144		1408	-	Pseudomonas aeruginosa O2abc	P. aeruginosa O2abc	Pseudomonas aeruginosa O2abc	61	2	2	1	0.100161
1409	-	'-4ManNAc3NAmAb1-4LGulNAc3NAcAa1-3DFucNAc4Nb1-	P. aeruginosa O2ac	Pseudomonas aeruginosa O2ac	79	5	5	8	0.130862		1409	-	'-4ManNAc3NAmAb1-4LGulNAc3NAcAa1-3DFucNAc4Nb1-	P. aeruginosa O2ac	Pseudomonas aeruginosa O2ac	60	1	2	1	0.0985189
1410	-	'-4ManNAc3NAmAb1-4LGulNAc3NAcAa1-3DFucNAcb1-	P. aeruginosa O2ac(F3)	Pseudomonas aeruginosa O2ac(F3)	73	4	2	3	0.120923		1410	-	'-4ManNAc3NAmAb1-4LGulNAc3NAcAa1-3DFucNAcb1-	P. aeruginosa O2ac(F3)	Pseudomonas aeruginosa O2ac(F3)	63	4	4	3	0.103445
1411	-	'-4ManNAc3NAmAb1-4ManNAc3NAcAb1-3DFucNAca1-	P. aeruginosa O2ad(F7)	Pseudomonas aeruginosa O2ad(F7)	85	11	10	34	0.140801		1411	-	'-4ManNAc3NAmAb1-4ManNAc3NAcAb1-3DFucNAca1-	P. aeruginosa O2ad(F7)	Pseudomonas aeruginosa O2ad(F7)	67	3	3	3	0.110013
1412	-	'-4LGulNAc3NAmAa1-4ManNAc3NAcAb1-3DFucNAc4Aca1-	P. aeruginosa O2adf	Pseudomonas aeruginosa O2adf	88	10	7	9	0.14577		1412	-	'-4LGulNAc3NAmAa1-4ManNAc3NAcAb1-3DFucNAc4Aca1-	P. aeruginosa O2adf	Pseudomonas aeruginosa O2adf	69	6	6	6	0.113297
1413	-	'-2LRha3Aca1-6GlcNAca1-4LGalNAcA3Aca1-3(S-3HOBut1-4)QuiNAc4Nb1-	P. aeruginosa O3(Habs 3)	Pseudomonas aeruginosa O3(Habs 3)	143	26	23	76	0.236877		1413	-	'-2LRha3Aca1-6GlcNAca1-4LGalNAcA3Aca1-3(S-3HOBut1-4)QuiNAc4Nb1-	P. aeruginosa O3(Habs 3)	Pseudomonas aeruginosa O3(Habs 3)	110	9	7	35	0.180618
1414	-	'-2Rha3Acα1-6GlcNAcα1-4LGalNAcAα1-3QuiNAc4NSHbβ1-	P. aeruginosa O3ab	Pseudomonas aeruginosa O3ab	122	34	39	14	0.20209		1414	-	'-2Rha3Acα1-6GlcNAcα1-4LGalNAcAα1-3QuiNAc4NSHbβ1-	P. aeruginosa O3ab	Pseudomonas aeruginosa O3ab	125	21	6	28	0.205248
1415	-	'-2Rhaa1-3FucNAca1-3FucNAca1-3QuiNAca1-	P. aeruginosa O4ab	Pseudomonas aeruginosa O4ab	79	7	4	11	0.130862		1415	-	'-2Rhaa1-3FucNAca1-3FucNAca1-3QuiNAca1-	P. aeruginosa O4ab	Pseudomonas aeruginosa O4ab	68	4	3	3	0.111655
1416	-	'-2Rhaa1-3FucNAca1-3FucNAca1-3DFucNAca1-	P. aeruginosa O4ac	Pseudomonas aeruginosa O4ac	80	8	5	45	0.132518		1416	-	'-2Rhaa1-3FucNAca1-3FucNAca1-3DFucNAca1-	P. aeruginosa O4ac	Pseudomonas aeruginosa O4ac	84	12	8	14	0.137927
1417	-	'-2Rhaa1-4GalNAcA3Aca1-4GalNFoAa1-3QuiNAca1-	P. aeruginosa O6(F1)	Pseudomonas aeruginosa O6(F1)	171	34	6	48	0.283258		1417	-	'-2Rhaa1-4GalNAcA3Aca1-4GalNFoAa1-3QuiNAca1-	P. aeruginosa O6(F1)	Pseudomonas aeruginosa O6(F1)	81	5	8	3	0.133001
1418	-	'-3R-3HOBut1-7Pse4Ac5Acb2-4DFucNAca1-3QuiNAcb1-	P. aeruginosa O9ad	Pseudomonas aeruginosa O9ad	196	22	20	20	0.32467		1418	-	'-3R-3HOBut1-7Pse4Ac5Acb2-4DFucNAca1-3QuiNAcb1-	P. aeruginosa O9ad	Pseudomonas aeruginosa O9ad	115	6	4	28	0.188828
1419	-	Pseudomonas aeruginosa O10a10b	P. aeruginosa O10a10b	Pseudomonas aeruginosa O10a10b	93	11	6	17	0.154053		1419	-	Pseudomonas aeruginosa O10a10b	P. aeruginosa O10a10b	Pseudomonas aeruginosa O10a10b	101	5	3	5	0.16584
1501	-	Proteus genomospecies 5/6 O79	P. genomospecies 5/6 O79	Proteus genomospecies 5/6 O79	88	5	4	3	0.14577		1501	-	Proteus genomospecies 5/6 O79	P. genomospecies 5/6 O79	Proteus genomospecies 5/6 O79	65	4	5	3	0.106729
1502	-	'-3GalNAcb1-4(L6dTala1-3)Mana1-3L6dTala1-	A. hydrophila O34deAc	Aeromonas hydrophila O34-deAc	95	9	6	8	0.157366		1502	-	'-3GalNAcb1-4(L6dTala1-3)Mana1-3L6dTala1-	A. hydrophila O34deAc	Aeromonas hydrophila O34-deAc	103	11	6	10	0.169124
1503	-	'-2Rhaa1-2Rhaa1-2Rhaa1-4GalAa1-3GlcNAca1-	E. cloacae G2277	Enterobacter cloacae G2277	102	6	4	5	0.168961		1503	-	'-2Rhaa1-2Rhaa1-2Rhaa1-4GalAa1-3GlcNAca1-	E. cloacae G2277	Enterobacter cloacae G2277	88	8	4	19	0.144494
1504	-	'-3Rhab1-4(Glca1-3)Rhaa1-2Rhaa1-3Gala1-3DFucNAca1-	E. cloacae G3421	Enterobacter cloacae G3421	82	3	3	11	0.135831		1504	-	'-3Rhab1-4(Glca1-3)Rhaa1-2Rhaa1-3Gala1-3DFucNAca1-	E. cloacae G3421	Enterobacter cloacae G3421	181	15	15	14	0.297199
1601	-	Proteus mirabilis 12B-r	P. mirabilis 12B-r	Proteus mirabilis 12B-r	99	9	11	5	0.163991		1601	-	Proteus mirabilis 12B-r	P. mirabilis 12B-r	Proteus mirabilis 12B-r	70	1	1	1	0.114939
1602	-	'-3(Rib1(50%)Ac-ol5-P-6)Galb1-4(GlcNAcb1-2)Glcb1-3GlcNAcb1-	P. mirabilis 1B-m	Proteus mirabilis 1B-m	81	4	5	1	0.134175		1602	-	'-3(Rib1(50%)Ac-ol5-P-6)Galb1-4(GlcNAcb1-2)Glcb1-3GlcNAcb1-	P. mirabilis 1B-m	Proteus mirabilis 1B-m	66	2	5	2	0.108371
1603	-	'-2Glcb1-3L6dTal2(85%)Aca1-3GlcNAcb1-	P. mirabilis 3B-m	Proteus mirabilis 3B-m	111	5	4	4	0.183869		1603	-	'-2Glcb1-3L6dTal2(85%)Aca1-3GlcNAcb1-	P. mirabilis 3B-m	Proteus mirabilis 3B-m	102	4	6	2	0.167482
1604	-	'-4(LAltpAa1-3)GalNAca1-3GalAa1-3GlcNAca1-	P. mirabilis HJ 4320	Proteus mirabilis HJ 4320	87	14	12	14	0.144114		1604	-	'-4(LAltpAa1-3)GalNAca1-3GalAa1-3GlcNAca1-	P. mirabilis HJ 4320	Proteus mirabilis HJ 4320	62	2	0	3	0.101803
1605	-	'-3(Glca1-6)GlcNAcb1-4(GlcNAcb1-2)GlcAb1-3(L-Thr2-6)GalAb1-	P. mirabilis O11	Proteus mirabilis O11	75	9	6	8	0.124236		1605	-	'-3(Glca1-6)GlcNAcb1-4(GlcNAcb1-2)GlcAb1-3(L-Thr2-6)GalAb1-	P. mirabilis O11	Proteus mirabilis O11	52	2	1	2	0.0853831
1606	-	'-3GlcNAcb1-3(S,R-CetLys2-6GalAa1-4)Gala1-	P. mirabilis O13	Proteus mirabilis O13	93	22	15	45	0.154053		1606	-	'-3GlcNAcb1-3(S,R-CetLys2-6GalAa1-4)Gala1-	P. mirabilis O13	Proteus mirabilis O13	65	6	2	7	0.106729
1607	-	GalNAcb1-4GalNAca1-3GlcNAca1-2Rib-ol	P. mirabilis O16	Proteus mirabilis O16	82	6	4	6	0.135831		1607	-	GalNAcb1-4GalNAca1-3GlcNAca1-2Rib-ol	P. mirabilis O16	Proteus mirabilis O16	70	2	2	2	0.114939
1608	-	'-3GlcAb1-4(Gala1-3)FucNAca1-3GlcNAca1-	P. mirabilis O23	Proteus mirabilis O23	79	6	8	0	0.130862		1608	-	'-3GlcAb1-4(Gala1-3)FucNAca1-3GlcNAca1-	P. mirabilis O23	Proteus mirabilis O23	65	2	2	1	0.106729
1609	-	'-4(Lys2-6)GalAa1-4Gala1-3(Ser-(2-6)GalA4Aca1-3GlcNAcb1-	P. mirabilis O28	Proteus mirabilis O28	79	5	2	5	0.130862		1609	-	'-4(Lys2-6)GalAa1-4Gala1-3(Ser-(2-6)GalA4Aca1-3GlcNAcb1-	P. mirabilis O28	Proteus mirabilis O28	56	2	2	0	0.091951
1610	-	'-3LQuiNAca1-3GlcNAca1-6(S-Lac-1-3)GlcNAca1-	P. mirabilis O31	Proteus mirabilis O31	333	41	89	7	0.551608		1610	-	'-3LQuiNAca1-3GlcNAca1-6(S-Lac-1-3)GlcNAca1-	P. mirabilis O31	Proteus mirabilis O31	94	4	4	2	0.154346
1611	-	'-2(Rib-ol5-P-3)Galb1-3GlcNAca1-3(EtN1-75%P-6)Glcb1-3GlcNAcb1-	P. mirabilis O33	Proteus mirabilis O33	82	14	15	12	0.135831		1611	-	'-2(Rib-ol5-P-3)Galb1-3GlcNAca1-3(EtN1-75%P-6)Glcb1-3GlcNAcb1-	P. mirabilis O33	Proteus mirabilis O33	69	4	2	3	0.113297
1612	-	'-2Fuc3N(R-3HOBu)4Acb1-6Glc3Aca1-4GlcAb1-3GlcNAca1-	P. mirabilis O35	Proteus mirabilis O35	101	23	19	20	0.167304		1612	-	'-2Fuc3N(R-3HOBu)4Acb1-6Glc3Aca1-4GlcAb1-3GlcNAca1-	P. mirabilis O35	Proteus mirabilis O35	74	7	7	3	0.121507
1613	-	'-3(EtNAc1-P-6)GlcNAca1-3D-Asp2Ac4-4)Qui4Nb1-6Glca1-4GalAa1-	P. mirabilis O38	Proteus mirabilis O38	95	16	4	52	0.157366		1613	-	'-3(EtNAc1-P-6)GlcNAca1-3D-Asp2Ac4-4)Qui4Nb1-6Glca1-4GalAa1-	P. mirabilis O38	Proteus mirabilis O38	62	1	1	1	0.101803
1614	-	'-6(GalA6(L-Lys)a1-4)GalNAcb1-4(Glca1-2)GlcAb1-3GalNAcb1-	P. mirabilis O3ab	Proteus mirabilis O3ab	87	9	9	6	0.144114		1614	-	'-6(GalA6(L-Lys)a1-4)GalNAcb1-4(Glca1-2)GlcAb1-3GalNAcb1-	P. mirabilis O3ab	Proteus mirabilis O3ab	69	8	12	2	0.113297
1615	-	'-4(GalA6(L-Thr)3Aca1-3)GalNAcb1-3Rhab1-4GlcNAc6Acb1-	P. mirabilis O58	Proteus mirabilis O58	93	11	9	9	0.154053		1615	-	'-4(GalA6(L-Thr)3Aca1-3)GalNAcb1-3Rhab1-4GlcNAc6Acb1-	P. mirabilis O58	Proteus mirabilis O58	66	2	2	0	0.108371
1616	-	'-4(GlcAa1-3)FucNAca1-3GlcNAcb1-	P. mirabilis O6	Proteus mirabilis O6	74	7	4	10	0.122579		1616	-	'-4(GlcAa1-3)FucNAca1-3GlcNAcb1-	P. mirabilis O6	Proteus mirabilis O6	57	5	3	7	0.093593
1617	-	'-4(S,R-CetLys2-6)GlcAb1-6GalNAca1-6GlcNAcb1-3GlcNAcb1-	P. mirabilis O60	Proteus mirabilis O60	77	4	5	2	0.127549		1617	-	'-4(S,R-CetLys2-6)GlcAb1-6GalNAca1-6GlcNAcb1-3GlcNAcb1-	P. mirabilis O60	Proteus mirabilis O60	65	6	5	6	0.106729
1618	-	'-6GlcNAca1-3Galb1-3GalNAca1-	P. mirabilis OE	Proteus mirabilis OE	83	12	12	8	0.137488		1618	-	'-6GlcNAca1-3Galb1-3GalNAca1-	P. mirabilis OE	Proteus mirabilis OE	64	5	5	3	0.105087
1701	-	'-3GlcAb1-4(Gala1-3)FucNAca1-3GlcNAca1-	P. penneri 107	Proteus penneri 107	90	8	9	4	0.149083		1701	-	'-3GlcAb1-4(Gala1-3)FucNAca1-3GlcNAca1-	P. penneri 107	Proteus penneri 107	57	4	3	4	0.093593
1702	-	'-3(Glcb1-3GlcNAc4(S-Lac)b1-2)Rhaa1-2Rhaa1-2Gal6Aca1-3GlcNAcb1-	P. penneri 113	Proteus penneri 113	72	3	1	2	0.119267		1702	-	'-3(Glcb1-3GlcNAc4(S-Lac)b1-2)Rhaa1-2Rhaa1-2Gal6Aca1-3GlcNAcb1-	P. penneri 113	Proteus penneri 113	57	4	2	11	0.093593
1703	-	'-4(Glca1-2)GlcA3Acb1-3GlcNAca1-2(R-3HOBut1-3)Fuc3Nb1-6Glc4Aca1-	P. penneri 17	Proteus penneri 17	79	5	4	7	0.130862		1703	-	'-4(Glca1-2)GlcA3Acb1-3GlcNAca1-2(R-3HOBut1-3)Fuc3Nb1-6Glc4Aca1-	P. penneri 17	Proteus penneri 17	66	2	1	3	0.108371
1704	-	'-6GlcNAc3(S-Lac)a1-3LQuiNAca1-3GlcNAca1-	P. penneri 28	Proteus penneri 28	92	10	10	8	0.152396		1704	-	'-6GlcNAc3(S-Lac)a1-3LQuiNAca1-3GlcNAca1-	P. penneri 28	Proteus penneri 28	64	3	3	2	0.105087
1705	-	'-3Gala1-4GalNAca1-3FucNAca1-3(EtN1-P-6)GlcAcb1-	P. penneri 31	Proteus penneri 31	92	11	8	11	0.152396		1705	-	'-3Gala1-4GalNAca1-3FucNAca1-3(EtN1-P-6)GlcAcb1-	P. penneri 31	Proteus penneri 31	70	2	2	0	0.114939
1706	-	'-6(S-Lac2-3)GlcNAcb1-3Gala1-3GlcNAc6Acb1-	P. penneri 40	Proteus penneri 40	84	9	3	49	0.139144		1706	-	'-6(S-Lac2-3)GlcNAcb1-3Gala1-3GlcNAc6Acb1-	P. penneri 40	Proteus penneri 40	60	1	1	1	0.0985189
1707	-	'-4(Glca1-3)Glcb1-3Galb1-3GalNAcb1-4Rib-ol5-P-	P. penneri 75	Proteus penneri 75	83	10	6	21	0.137488		1707	-	'-4(Glca1-3)Glcb1-3Galb1-3GalNAcb1-4Rib-ol5-P-	P. penneri 75	Proteus penneri 75	63	4	3	4	0.103445
1801	-	'-3(EtN1-P-6)GlcNAca1-2(R-3HOBut1-3)Fuc3Nb1-6Glca1-4GlcAb1-	P. vulgaris 32/57 O17	Proteus vulgaris 32/57 O17	88	4	3	3	0.14577		1801	-	'-3(EtN1-P-6)GlcNAca1-2(R-3HOBut1-3)Fuc3Nb1-6Glca1-4GlcAb1-	P. vulgaris 32/57 O17	Proteus vulgaris 32/57 O17	67	4	4	1	0.110013
1802	-	'-4(L-Ala2-6)GlcAb1-3GalNAcb1-4Glcb1-3Gala1-4GalNAcb1-	P. vulgaris 70/57 O44	Proteus vulgaris 70/57 O44	91	9	6	24	0.15074		1802	-	'-4(L-Ala2-6)GlcAb1-3GalNAcb1-4Glcb1-3Gala1-4GalNAcb1-	P. vulgaris 70/57 O44	Proteus vulgaris 70/57 O44	54	2	1	6	0.088667
1803	-	'-4GalN6Aca1-3DFuc2Aca1-3(EtN1-P-6)GlcNAcb1-3Gala1-	P. vulgaris O19ab	Proteus vulgaris O19ab	78	11	8	15	0.129205		1803	-	'-4GalN6Aca1-3DFuc2Aca1-3(EtN1-P-6)GlcNAcb1-3Gala1-	P. vulgaris O19ab	Proteus vulgaris O19ab	56	4	3	7	0.091951
1804	-	'-3GlcNAcb1-3(Qui3NAc2(65%)Ac4Aca1-2)Rhab1-4Rhaa1-4GlcAb1-	P. vulgaris O22	Proteus vulgaris O22	85	3	4	1	0.140801		1804	-	'-3GlcNAcb1-3(Qui3NAc2(65%)Ac4Aca1-2)Rhab1-4Rhaa1-4GlcAb1-	P. vulgaris O22	Proteus vulgaris O22	63	2	1	1	0.103445
1805	-	'-4GalNAcb1-3GlcNAcb1-2(R-Lac1-3Glca1-3)Rhaa1-2Ribfb1-	P. vulgaris O25	Proteus vulgaris O25	67	5	4	9	0.110984		1805	-	'-4GalNAcb1-3GlcNAcb1-2(R-Lac1-3Glca1-3)Rhaa1-2Ribfb1-	P. vulgaris O25	Proteus vulgaris O25	52	3	2	2	0.0853831
1806	-	'-4GlcAb1-3GlcNAcb1-2(R-3HOBut1-2L-Ala1-4)Qui4Nb1-3Gala1-	P. vulgaris O4	Proteus vulgaris O4	57952	3596	5030	2415	95.9963		1806	-	'-4GlcAb1-3GlcNAcb1-2(R-3HOBut1-2L-Ala1-4)Qui4Nb1-3Gala1-	P. vulgaris O4	Proteus vulgaris O4	4278	148	319	49	7.0244
1807	-	'-4Glc6(65%)Aca1-3GlcA4Acb1-3GlcNAca1-3GlcA4(87%)Acb1-	P. vulgaris O46	Proteus vulgaris O46	84	6	8	2	0.139144		1807	-	'-4Glc6(65%)Aca1-3GlcA4Acb1-3GlcNAca1-3GlcA4(87%)Acb1-	P. vulgaris O46	Proteus vulgaris O46	62	8	7	6	0.101803
1808	-	'-4Glcb1-3GalNAcb1-4GalNAcb1-4Galb1-	P. vulgaris O65	Proteus vulgaris O65	111	13	11	17	0.183869		1808	-	'-4Glcb1-3GalNAcb1-4GalNAcb1-4Galb1-	P. vulgaris O65	Proteus vulgaris O65	81	14	9	16	0.133001
1809	-	'-4LQuiNAca1-3GlcNAca1-4(LQuiNAca1-3)GalNAca1-4Gala1-P	P. vulgaris OX19	Proteus vulgaris OX19	77	7	7	4	0.127549		1809	-	'-4LQuiNAca1-3GlcNAca1-4(LQuiNAca1-3)GalNAca1-4Gala1-P	P. vulgaris OX19	Proteus vulgaris OX19	55	1	1	1	0.090309
1810	-	'-4Glcb1-3GalNAcb1-4GalNAcb1-4Galb1-	P. vulgaris TG251	Proteus vulgaris TG251	100	17	15	16	0.165648		1810	-	'-4Glcb1-3GalNAcb1-4GalNAcb1-4Galb1-	P. vulgaris TG251	Proteus vulgaris TG251	68	3	2	2	0.111655
1901	-	Acinetobacter baumannii LUH5534	A.baumannii LUH5534	Acinetobacter baumannii LUH5534	116	32	22	36	0.192152		1901	-	Acinetobacter baumannii LUH5534	A.baumannii LUH5534	Acinetobacter baumannii LUH5534	61	4	3	25	0.100161
2001	-	'-3(Ribfb1-4GlcAb1-4)Gala1-6Mana1-2Mana1-3GalNAcb1-	Sh. boydii type 10	Shigella boydii type 10	83	9	6	9	0.137488		2001	-	'-3(Ribfb1-4GlcAb1-4)Gala1-6Mana1-2Mana1-3GalNAcb1-	Sh. boydii type 10	Shigella boydii type 10	63	4	7	3	0.103445
2002	-	'-3GlcNAcb1-4GlcA3Acb1-2(Rha3Aca1-3)Mana1-4Galb1-	Sh. boydii type 12	Shigella boydii type 12	99	10	11	5	0.163991		2002	-	'-3GlcNAcb1-4GlcA3Acb1-2(Rha3Aca1-3)Mana1-4Galb1-	Sh. boydii type 12	Shigella boydii type 12	144	20	16	16	0.236445
2003	-	'-6Gala1-4GlcAb1-6Galb1-4Galb1-4GlcNAcb1-	Sh. boydii type 14	Shigella boydii type 14	85	9	10	5	0.140801		2003	-	'-6Gala1-4GlcAb1-6Galb1-4Galb1-4GlcNAcb1-	Sh. boydii type 14	Shigella boydii type 14	63	2	1	2	0.103445
2004	-	'-4(GlcNAcb1-3)GalNAca1-4Glca1-4L-IdoAa1-3GalNAcb1-	Sh. boydii type 15	Shigella boydii type 15	81	6	4	6	0.134175		2004	-	'-4(GlcNAcb1-3)GalNAca1-4Glca1-4L-IdoAa1-3GalNAcb1-	Sh. boydii type 15	Shigella boydii type 15	62	3	1	3	0.101803
2005	-	'-4GlcAb1-2(Gala1-3)Man6(50%)Acb1-4Manb1-3GlcNAcb1-	Sh. boydii type 16	Shigella boydii type 16	77	7	5	6	0.127549		2005	-	'-4GlcAb1-2(Gala1-3)Man6(50%)Acb1-4Manb1-3GlcNAcb1-	Sh. boydii type 16	Shigella boydii type 16	59	7	5	8	0.0968769
2006	-	'-6(R-Lac2-4)Glcb1-4GalNAca1-3GalNAcb1-	Sh. boydii type 17	Shigella boydii type 17	86	11	11	11	0.142457		2006	-	'-6(R-Lac2-4)Glcb1-4GalNAca1-3GalNAcb1-	Sh. boydii type 17	Shigella boydii type 17	64	5	6	2	0.105087
2007	-	'-3Rhab1-4Rhaa1-2Rhaa1-2GalAa1-3GalNAca1-	Sh. boydii type 18	Shigella boydii type 18	93	14	18	5	0.154053		2007	-	'-3Rhab1-4Rhaa1-2Rhaa1-2GalAa1-3GalNAca1-	Sh. boydii type 18	Shigella boydii type 18	92	9	9	19	0.151062
2008	-	'-2Ribfb1-4GalAa1-3GlcNAca1-2(Galfb1-3)Rhaa1-2Rhaa1-2Ribfb1-4GalAa1-	Sh. boydii type 2	Shigella boydii type 2	72	6	3	10	0.119267		2008	-	'-2Ribfb1-4GalAa1-3GlcNAca1-2(Galfb1-3)Rhaa1-2Rhaa1-2Ribfb1-4GalAa1-	Sh. boydii type 2	Shigella boydii type 2	53	2	2	2	0.0870251
2009	-	'-3(GlcAb1-4)Gala1-6Mana1-2Mana1-3GalNAcb1-	Sh. boydii type 6	Shigella boydii type 6	92	14	12	14	0.152396		2009	-	'-3(GlcAb1-4)Gala1-6Mana1-2Mana1-3GalNAcb1-	Sh. boydii type 6	Shigella boydii type 6	55	3	1	9	0.090309
2010	-	'-2Galfb1-3GlcNAca1-8(3HOBut1-7)Pse5Ac2-6Gala1-6Glca1-	Sh. boydii type 7	Shigella boydii type 7	85	4	2	4	0.140801		2010	-	'-2Galfb1-3GlcNAca1-8(3HOBut1-7)Pse5Ac2-6Gala1-6Glca1-	Sh. boydii type 7	Shigella boydii type 7	69	6	5	5	0.113297
2011	-	'-3GalNAca1-4GlcAb1-3GlcNAcb1-2GalAb1-	Sh. boydii type 8	Shigella boydii type 8	77	4	4	2	0.127549		2011	-	'-3GalNAca1-4GlcAb1-3GlcNAcb1-2GalAb1-	Sh. boydii type 8	Shigella boydii type 8	56	2	2	8	0.091951
2012	-	'-4Glca1-4GlcAb1-3GlcNAca1-3Rhaa1-	Sh. boydii type 9	Shigella boydii type 9	98	11	7	9	0.162335		2012	-	'-4Glca1-4GlcAb1-3GlcNAca1-3Rhaa1-	Sh. boydii type 9	Shigella boydii type 9	73	3	6	1	0.119865
2013	-	Shigella boydii type X	Sh. boydii type X	Shigella boydii type X	106	25	24	19	0.175587		2013	-	Shigella boydii type X	Sh. boydii type X	Shigella boydii type X	75	4	8	1	0.123149
2101	-	'-3Rhaa1-3Rhaa1-2Gala1-3GlcNAca1-	Sh. dysenteriae type 1	Shigella dysenteriae type 1	122	23	24	12	0.20209		2101	-	'-3Rhaa1-3Rhaa1-2Gala1-3GlcNAca1-	Sh. dysenteriae type 1	Shigella dysenteriae type 1	55	4	1	7	0.090309
2102	-	'-1D-Gro3-P-6Glcb1-4(Glca1-6Gal2(25%)Aca1-3)FucNAca1-3GlcNAcb1-	Sh. dysenteriae type 11	Shigella dysenteriae type 11	148	41	59	33	0.245159		2102	-	'-1D-Gro3-P-6Glcb1-4(Glca1-6Gal2(25%)Aca1-3)FucNAca1-3GlcNAcb1-	Sh. dysenteriae type 11	Shigella dysenteriae type 11	60	8	6	16	0.0985189
2103	-	'-3(R-Lac2-4Glcb1-6Glca1-4)Galb1-6Galfb1-3GalNAcb1-	Sh. dysenteriae type 3	Shigella dysenteriae type 3	87	5	3	6	0.144114		2103	-	'-3(R-Lac2-4Glcb1-6Glca1-4)Galb1-6Galfb1-3GalNAcb1-	Sh. dysenteriae type 3	Shigella dysenteriae type 3	65	4	5	1	0.106729
2104	-	'-3GlcNAca1-3(Fuc3Ac4Aca1-4)GlcNAca1-4GlcAa1-3Fuca1-	Sh. dysenteriae type 4	Shigella dysenteriae type 4	84	9	2	69	0.139144		2104	-	'-3GlcNAca1-3(Fuc3Ac4Aca1-4)GlcNAca1-4GlcAa1-3Fuca1-	Sh. dysenteriae type 4	Shigella dysenteriae type 4	66	9	6	8	0.108371
2105	-	GalNAcA3Ac6NH2a1-4GalNAcAa1-3GlcNAc	Sh. dysenteriae type 7	Shigella dysenteriae type 7	89	9	8	6	0.147427		2105	-	GalNAcA3Ac6NH2a1-4GalNAcAa1-3GlcNAc	Sh. dysenteriae type 7	Shigella dysenteriae type 7	67	5	2	6	0.110013
2106	-	'-4GlcAb1-3GalNAcb1-3(GlcNAcb1-4Glcb1-4)GalNAcb1-	Sh. dysenteriae type 8	Shigella dysenteriae type 8	77	13	8	23	0.127549		2106	-	'-4GlcAb1-3GalNAcb1-3(GlcNAcb1-4Glcb1-4)GalNAcb1-	Sh. dysenteriae type 8	Shigella dysenteriae type 8	60	3	3	3	0.0985189
2107	-	'-2Gal3,4(RPyr)b1-4Manb1-4Gala1-3GlcNAcb1-	Sh. dysenteriae type 9	Shigella dysenteriae type 9	90	18	9	27	0.149083		2107	-	'-2Gal3,4(RPyr)b1-4Manb1-4Gala1-3GlcNAcb1-	Sh. dysenteriae type 9	Shigella dysenteriae type 9	68	4	3	3	0.111655
2201	-	'-3GlcNAcb1-2Rhaa1-2Rhaa1-3(Glca1-4)Rhaa1-	Sh. flexneri type 2a	Shigella flexneri type 2a	98	11	9	37	0.162335		2201	-	'-3GlcNAcb1-2Rhaa1-2Rhaa1-3(Glca1-4)Rhaa1-	Sh. flexneri type 2a	Shigella flexneri type 2a	139	9	12	3	0.228236
2202	-	'-3GlcNAcb1-2(Glca1-3)Rhaa1-2Rhaa1-3(Glca1-4)Rhaa1-	Sh. flexneri type 2b	Shigella flexneri type 2b	111	28	30	22	0.183869		2202	-	'-3GlcNAcb1-2(Glca1-3)Rhaa1-2Rhaa1-3(Glca1-4)Rhaa1-	Sh. flexneri type 2b	Shigella flexneri type 2b	97	11	9	41	0.159272
2203	-	'-3GlcNAcb1-2(Glca1-3)Rhaa1-2Rhaa1-3Rha2Aca1-	Sh. flexneri type 3a	Shigella flexneri type 3a	86	8	4	109	0.142457		2203	-	'-3GlcNAcb1-2(Glca1-3)Rhaa1-2Rhaa1-3Rha2Aca1-	Sh. flexneri type 3a	Shigella flexneri type 3a	69	5	4	29	0.113297
2204	-	'-2Rhaa1-2Rhaa1-3Rha2Aca1-3GlcNAcb1-	Sh. flexneri type 3b	Shigella flexneri type 3b	83	7	3	9	0.137488		2204	-	'-2Rhaa1-2Rhaa1-3Rha2Aca1-3GlcNAcb1-	Sh. flexneri type 3b	Shigella flexneri type 3b	85	12	13	8	0.139568
2205	-	'-3(Glca1-6)GlcNAcb1-2Rhaa1-2Rhaa1-3Rhaa1-	Sh. flexneri type 4a	Shigella flexneri type 4a	101	26	12	125	0.167304		2205	-	'-3(Glca1-6)GlcNAcb1-2Rhaa1-2Rhaa1-3Rhaa1-	Sh. flexneri type 4a	Shigella flexneri type 4a	68	13	9	13	0.111655
2206	-	'-3(Glca1-6)GlcNAcb1-2Rhaa1-2Rhaa1-3Rha2Aca1-	Sh. flexneri type 4b	Shigella flexneri type 4b	80	7	5	12	0.132518		2206	-	'-3(Glca1-6)GlcNAcb1-2Rhaa1-2Rhaa1-3Rha2Aca1-	Sh. flexneri type 4b	Shigella flexneri type 4b	61	6	2	15	0.100161
2207	-	'-3GlcNAcb1-2Rhaa1-2(Glca1-3)Rhaa1-3Rhaa1-	Sh. flexneri type 5a	Shigella flexneri type 5a	87	6	5	7	0.144114		2207	-	'-3GlcNAcb1-2Rhaa1-2(Glca1-3)Rhaa1-3Rhaa1-	Sh. flexneri type 5a	Shigella flexneri type 5a	59	5	3	4	0.0968769
2208	-	'-3GlcNAcb1-2(Glca1-3)Rhaa1-2(Glca1-3)Rhaa1-3Rhaa1-	Sh. flexneri type 5b	Shigella flexneri type 5b	87	10	8	9	0.144114		2208	-	'-3GlcNAcb1-2(Glca1-3)Rhaa1-2(Glca1-3)Rhaa1-3Rhaa1-	Sh. flexneri type 5b	Shigella flexneri type 5b	93	6	5	5	0.152704
2209	-	'-2Rha3(%)Ac4(%)Aca1-2Rhaa1-4GalAb1-3GalNAcb1-	Sh. flexneri type 6	Shigella flexneri type 6	149	31	20	44	0.246815		2209	-	'-2Rha3(%)Ac4(%)Aca1-2Rhaa1-4GalAb1-3GalNAcb1-	Sh. flexneri type 6	Shigella flexneri type 6	118	11	6	11	0.193754
2210	-	'-2Rha3(60%)Ac4(30%)Aca1-2Rhaa1-4GalAb1-3GalNAcb1-	Sh. flexneri type 6b	Shigella flexneri type 6b	130	36	47	22	0.215342		2210	-	'-2Rha3(60%)Ac4(30%)Aca1-2Rhaa1-4GalAb1-3GalNAcb1-	Sh. flexneri type 6b	Shigella flexneri type 6b	116	25	23	18	0.19047
2211	-	'-3GlcNAcb1-2(Glca1-3)Rhaa1-2Rhaa1-3Rhaa1-	Sh. flexneri	Shigella flexneri type X	78	14	10	15	0.129205		2211	-	'-3GlcNAcb1-2(Glca1-3)Rhaa1-2Rhaa1-3Rhaa1-	Sh. flexneri	Shigella flexneri type X	58	7	6	12	0.095235
2212	-	'-2Rhaa1-2Rhaa1-3Rhaa1-3GlcNAcb1-	Sh. flexneri type Y	Shigella flexneri type Y	84	1	0	2	0.139144		2212	-	'-2Rhaa1-2Rhaa1-3Rhaa1-3GlcNAcb1-	Sh. flexneri type Y	Shigella flexneri type Y	81	6	2	7	0.133001
2213	-	'-3Rhaa1-3(Glca1-4)GlcNAcb1-2Rhaa1-2Rhaa1-	Sh. flexneri type 1a	Shigella flexneri type 1a	78	4	2	5	0.129205		2213	-	'-3Rhaa1-3(Glca1-4)GlcNAcb1-2Rhaa1-2Rhaa1-	Sh. flexneri type 1a	Shigella flexneri type 1a	81	20	18	18	0.133001
2214	-	Shigella flexneri type 2c	Sh. flexneri type 2c	Shigella flexneri type 2c	114	16	11	32	0.188839		2214	-	Shigella flexneri type 2c	Sh. flexneri type 2c	Shigella flexneri type 2c	161	33	29	21	0.264359
2215	-	'-2(EtN1-P-3)Rhaa1-2Rhaa1-3Rhaa1-3(Glca1-6)GlcNAcb1-	Sh. flexneri 4av	Shigella flexneri 4av	85	10	8	27	0.140801		2215	-	'-2(EtN1-P-3)Rhaa1-2Rhaa1-3Rhaa1-3(Glca1-6)GlcNAcb1-	Sh. flexneri 4av	Shigella flexneri 4av	59	2	0	5	0.0968769
2216	-	Shigella flexneri type 5c	Sh. flexneri type 5c	Shigella flexneri type 5c	97	17	23	2	0.160678		2216	-	Shigella flexneri type 5c	Sh. flexneri type 5c	Shigella flexneri type 5c	92	6	2	8	0.151062
2217	-	'-2(Glca1-3)Rhaa1-2Rhaa1-3Rhaa1-3(Glca1-4)GlcNAcb1-	Sh. flexneri type 1d	Shigella flexneri type 1d	114	24	17	28	0.188839		2217	-	'-2(Glca1-3)Rhaa1-2Rhaa1-3Rhaa1-3(Glca1-4)GlcNAcb1-	Sh. flexneri type 1d	Shigella flexneri type 1d	78	8	8	5	0.128075
2218	-	Shigella flexneri type Ya	Sh. flexneri type Ya	Shigella flexneri type Ya	122	15	15	13	0.20209		2218	-	Shigella flexneri type Ya	Sh. flexneri type Ya	Shigella flexneri type Ya	176	10	13	3	0.288989
2219	-	'-2Rha3(%)Aca1-2Rhaa1-3Rhaa1-3GlcNAc6(%)Acb1-	Sh. flexneri type Y_2	Shigella flexneri Y_2	119	35	28	33	0.197121		2219	-	'-2Rha3(%)Aca1-2Rhaa1-3Rhaa1-3GlcNAc6(%)Acb1-	Sh. flexneri type Y_2	Shigella flexneri Y_2	71	4	3	10	0.116581
2220	-	'-2(EtN1-P-3)Rhaa1-2(20%EtN1-P-3)Rhaa1-3Rhaa1-3GlcNAc6(45%)Acb1-	Sh. flexneri type Yv	Shigella flexneri Yv	87	7	2	9	0.144114		2220	-	'-2(EtN1-P-3)Rhaa1-2(20%EtN1-P-3)Rhaa1-3Rhaa1-3GlcNAc6(45%)Acb1-	Sh. flexneri type Yv	Shigella flexneri Yv	68	9	5	14	0.111655
2221	-	'-2(Glca1-3)Rhaa1-2(EtN1-P-3)Rhaa1-3Rhaa1-3GlcNAcb1-	Sh. flexneri type Xv	Shigella flexneri Xv	87	6	6	3	0.144114		2221	-	'-2(Glca1-3)Rhaa1-2(EtN1-P-3)Rhaa1-3Rhaa1-3GlcNAcb1-	Sh. flexneri type Xv	Shigella flexneri Xv	79	4	13	3	0.129717
2501	-	Streptococcus equi sp. hyaluronic acid sodium salt	S. equi sp. hyaluronic acid	Streptococcus equi sp. hyaluronic acid sodium salt	92	8	8	5	0.152396		2501	-	Streptococcus equi sp. hyaluronic acid sodium salt	S. equi sp. hyaluronic acid	Streptococcus equi sp. hyaluronic acid sodium salt	60	6	4	5	0.0985189
2502	-	'-4(2-O-Su)IdoAa1-4(6-O-Su)GlcNSua1-; -4GlcAb1-4GlcNAca1-	Heparin	Heparin, MW7400	165	10	8	10	0.273319		2502	-	'-4(2-O-Su)IdoAa1-4(6-O-Su)GlcNSua1-; -4GlcAb1-4GlcNAca1-	Heparin	Heparin, MW7400	95	14	7	15	0.155988
2601	-	Acetobacter methanolicus LPS	A. methanolicus LPS	Acetobacter methanolicus LPS	73	7	6	4	0.120923		2601	-	Acetobacter methanolicus LPS	A. methanolicus LPS	Acetobacter methanolicus LPS	78	9	7	11	0.128075
3001	-	'-3Glcb1-	S. cerevisiae zymozan A	Saccharomyces cerevisiae zymozan A	91	7	1	15	0.15074		3001	-	'-3Glcb1-	S. cerevisiae zymozan A	Saccharomyces cerevisiae zymozan A	68	4	5	2	0.111655
3002	-	'-6Mana1-	Mannan	Yeast mannan (a)	93	20	15	33	0.154053		3002	-	'-6Mana1-	Mannan	Yeast mannan (a)	77	3	3	2	0.126433
3301	-	'-3Glcb1-6Glcb1-	Laminarin	Laminaria hyperborea laminarin	86	10	9	5	0.142457		3301	-	'-3Glcb1-6Glcb1-	Laminarin	Laminaria hyperborea laminarin	63	1	1	3	0.103445
3302	-	'-3Glcb1-	Laminaran	B5-2 Laminaran	81	15	9	58	0.134175		3302	-	'-3Glcb1-	Laminaran	B5-2 Laminaran	61	7	6	6	0.100161
3401	-	'-4Glcb1-4Glcb1-3Glcb1-	bGlucan	Barley b-Glucan	78	9	8	6	0.129205		3401	-	'-4Glcb1-4Glcb1-3Glcb1-	bGlucan	Barley b-Glucan	57	4	4	6	0.093593
3501	-	Rha:Ara:Gal:GalA 9:3:79:9, MW 900-2000 kDa	Galactan-1	Galactan-1 from flax bast fibre	88	8	11	5	0.14577		3501	-	Rha:Ara:Gal:GalA 9:3:79:9, MW 900-2000 kDa	Galactan-1	Galactan-1 from flax bast fibre	75	3	3	1	0.123149
3502	-	Rha:Ara:Gal:GalA 17:3:62:18, MW 100-400kDa	Galactan-2	Galactan-2 from flax bast fibre	79	4	3	4	0.130862		3502	-	Rha:Ara:Gal:GalA 17:3:62:18, MW 100-400kDa	Galactan-2	Galactan-2 from flax bast fibre	66	8	6	6	0.108371
8001	-	'-2)Galα1-3(Fucα1-2)Galβ1-3GalNAcβ1-3GalNAcβ(1-LPS	E. coli O86_B7 LPS	Escherichia coli O86:B7 LPS	96	30	24	46	0.159022		8001	-	'-2)Galα1-3(Fucα1-2)Galβ1-3GalNAcβ1-3GalNAcβ(1-LPS	E. coli O86_B7 LPS	Escherichia coli O86:B7 LPS	66	5	4	4	0.108371
8002	-	'-3Rhaa1-3Rhaa1-2Glca1-3GlcNAca1- LPS	E. coli O148 LPS	Escherichia coli O148 LPS	125	30	26	29	0.20706		8002	-	'-3Rhaa1-3Rhaa1-2Glca1-3GlcNAca1- LPS	E. coli O148 LPS	Escherichia coli O148 LPS	101	19	26	10	0.16584
8003	-	'-4(Fuca1-3)GlcNAc6(30%)Aca1-4GlcAa1-3Fuca1-3GlcNAcb1- LPS	E. coli O168 LPS	Escherichia coli O168 LPS	89	8	9	4	0.147427		8003	-	'-4(Fuca1-3)GlcNAc6(30%)Aca1-4GlcAa1-3Fuca1-3GlcNAcb1- LPS	E. coli O168 LPS	Escherichia coli O168 LPS	62	6	4	9	0.101803
8004	-	'-4(GalNAcb1-3)Gala1-6Glcb1-3GalNAcb1- LPS	E. coli O130 LPS	Escherichia coli O130 LPS	134	21	10	34	0.221968		8004	-	'-4(GalNAcb1-3)Gala1-6Glcb1-3GalNAcb1- LPS	E. coli O130 LPS	Escherichia coli O130 LPS	72	1	1	1	0.118223
8005	-	'-2Rib-ol5-P-6Gala1-3FucNAma1-3(GlcNAcb1-4)GlcNAcb1- LPS	E. coli O151 LPS	Escherichia coli O151 LPS	87	9	9	6	0.144114		8005	-	'-2Rib-ol5-P-6Gala1-3FucNAma1-3(GlcNAcb1-4)GlcNAcb1- LPS	E. coli O151 LPS	Escherichia coli O151 LPS	67	4	4	2	0.110013
8006	-	'-3(Glca1-2)Rhaa1-2Rhaa1-2Rhaa1-3(Glca1-2)Rhaa1- LPS	E. coli O99 LPS	Escherichia coli O99 LPS	86	7	5	12	0.142457		8006	-	'-3(Glca1-2)Rhaa1-2Rhaa1-2Rhaa1-3(Glca1-2)Rhaa1- LPS	E. coli O99 LPS	Escherichia coli O99 LPS	62	4	4	3	0.101803
8007	-	'-6Mana1-2(Glca1-4)Mana1-2(Glca1-3)Manb1-3GlcNAca1- LPS	E. coli O73 LPS	Escherichia coli O73 LPS	88	17	14	16	0.14577		8007	-	'-6Mana1-2(Glca1-4)Mana1-2(Glca1-3)Manb1-3GlcNAca1- LPS	E. coli O73 LPS	Escherichia coli O73 LPS	60	4	2	6	0.0985189
8008	-	'-3Rib-ol5-P-6Gala1-3FucNAma1-3GlcNAcb1- LPS	E. coli O118 LPS	Escherichia coli O118 LPS	111	9	19	6	0.183869		8008	-	'-3Rib-ol5-P-6Gala1-3FucNAma1-3GlcNAcb1- LPS	E. coli O118 LPS	Escherichia coli O118 LPS	76	8	8	4	0.124791
8009	-	'-4(R-Lac2-3Rhap2Aca1-3)Manb1-4Mana1-3GalNAcb1- LPS	E. coli O58 LPS	Escherichia coli O58 LPS	77	8	7	8	0.127549		8009	-	'-4(R-Lac2-3Rhap2Aca1-3)Manb1-4Mana1-3GalNAcb1- LPS	E. coli O58 LPS	Escherichia coli O58 LPS	74	6	5	4	0.121507
8010	-	'-4(GlcpNAcb1-3)GalNAca1-2Glca1-4L-IdoAa1-3GalNAcb1- LPS	E. coli O112ab LPS	Escherichia coli O112ab LPS	118	39	27	43	0.195465		8010	-	'-4(GlcpNAcb1-3)GalNAca1-2Glca1-4L-IdoAa1-3GalNAcb1- LPS	E. coli O112ab LPS	Escherichia coli O112ab LPS	163	14	16	5	0.267643
8011	-	'-3(S-Lac2-4)GlcNAcb1-2Rhaa1-2Rhaa1-3(Glcb1-2)Rhaa1-3GlcNAcb1- LPS	E. coli O150 LPS	Escherichia coli O150 LPS	105	7	3	9	0.17393		8011	-	'-3(S-Lac2-4)GlcNAcb1-2Rhaa1-2Rhaa1-3(Glcb1-2)Rhaa1-3GlcNAcb1- LPS	E. coli O150 LPS	Escherichia coli O150 LPS	103	8	5	8	0.169124
8012	-	Escherichia coli O40 LPS	E.coli O40 LPS	Escherichia coli O40 LPS	146	33	36	27	0.241846		8012	-	Escherichia coli O40 LPS	E.coli O40 LPS	Escherichia coli O40 LPS	113	9	5	22	0.185544
8013	-	Escherichia coli O49 LPS	E.coli O49 LPS	Escherichia coli O49 LPS	80	7	5	5	0.132518		8013	-	Escherichia coli O49 LPS	E.coli O49 LPS	Escherichia coli O49 LPS	60	3	2	3	0.0985189
8014	-	Escherichia coli O81 LPS	E.coli O81 LPS	Escherichia coli O81 LPS	86	4	2	4	0.142457		8014	-	Escherichia coli O81 LPS	E.coli O81 LPS	Escherichia coli O81 LPS	65	6	8	1	0.106729
8015	-	Escherichia coli O52 LPS	E.coli O52 LPS	Escherichia coli O52 LPS	98	15	13	10	0.162335		8015	-	Escherichia coli O52 LPS	E.coli O52 LPS	Escherichia coli O52 LPS	68	1	2	1	0.111655
9001	-	'-3Glcb1-3Glcb1-3(Glcb1-6)Glcb1-	Scleroglucan	Scleroglucan	78	11	9	9	0.129205		9001	-	'-3Glcb1-3Glcb1-3(Glcb1-6)Glcb1-	Scleroglucan	Scleroglucan	63	5	5	3	0.103445
9002	-	'-3Glcb1-	Curdlan	Curdlan	71	7	5	5	0.11761		9002	-	'-3Glcb1-	Curdlan	Curdlan	56	2	1	4	0.091951
9003	-	'-4GlcN(%)Acb1-	Chitosan	Chitosan, high MW	80	9	6	9	0.132518		9003	-	'-4GlcN(%)Acb1-	Chitosan	Chitosan, high MW	59	4	3	7	0.0968769
9004	-	Saccharomyces cerevisiae mannan SIGMA	Mannan	-	78	7	5	7	0.129205		9004	-	Saccharomyces cerevisiae mannan SIGMA	Mannan	-	62	2	3	1	0.101803
9005	-	Bakers yeast glucan SIGMA	Glucan	-	89	15	13	14	0.147427		9005	-	Bakers yeast glucan SIGMA	Glucan	-	72	7	9	1	0.118223
9006	-	Saccharomyces cerevisiae zymosan A SIGMA	Zymosan A	-	168	27	18	31	0.278289		9006	-	Saccharomyces cerevisiae zymosan A SIGMA	Zymosan A	-	221	31	32	26	0.362878
9007	-	Hyaluronic acid E77-2 KBL6413 17kDa	HyalU(E77-2)	-	651	113	80	105	1.07837		9007	-	Hyaluronic acid E77-2 KBL6413 17kDa	HyalU(E77-2)	-	1498	493	297	761	2.45969
Technical spots
block	-	-	-	-	98	11	8	19			block	-	-	-	-	75	2	2	2
empty	-	-	-	-	74	10	8	14			empty	-	-	-	-	52	2	2	2
pA10	-	-	-	-	10898	2653	3003	1601			pA10	-	-	-	-	1506	514	204	598
pA2	-	-	-	-	90	12	16	10			pA2	-	-	-	-	72	2	1	2
print	-	-	-	-	93	10	11	7			print	-	-	-	-	74	1	1	2
S488	-	-	-	-	6151	1412	1150	1660			S488	-	-	-	-	1508	375	327	458
S555	-	-	-	-	25155	6195	4738	7934			S555	-	-	-	-	25216	5767	4678	7064
S647	-	-	-	-	165	26	21	28			S647	-	-	-	-	138	15	10	17
Smix	-	-	-	-	31253	3144	3078	3209			Smix	-	-	-	-	31730	3127	2827	3481

## Sheet: Data analysis
		control fishes											fishes immunised with alpha gal
		initial gal file - OSPS090418_full_360_80 um.gal											initial gal file - OSPS090418_full_360_80 um.gal
		initial file - 10289586_PMT500_532.tif											initial file - 10289577_PMT500_0532.tif
		microchip background - 71		RFUmax	60369								microchip background - 52		RFU max	60902
GID	#	Structure	Designation	Trivial	mediana RFU	MAD	IRQ1	IRQ3	Norm		GID	#	Structure	Designation	Trivial	mediana RFU	MAD	IRQ1	IRQ3	Norm		% diff	x times diff
Difference more than 2 times
537	0926	Neu5Aca2-3Galb1-4GlcNAcb1-3Galb1-4Glcb-sp4	Neu5Acα2-3Galβ1-4GlcNAcβ1-3Galβ1-4Glcβ	LSTd	56003	1913	2330	572	92.7678		537	0926	Neu5Aca2-3Galb1-4GlcNAcb1-3Galb1-4Glcb-sp4	3`SLN3`Lac-Gly	LSTd	11495	221	190	213	18.8746		0.796539	4.91496
383	0082	Galb1-4GlcNAcb1-3Galb1-4Glcb-sp4	Galβ1-4GlcNAcβ1-3Galβ1-4Glcβ	LNnT	56415	4486	3854	4240	93.4503		383	0082	Galb1-4GlcNAcb1-3Galb1-4Glcb-sp4	LN3`Lac-Gly	LNnT	13528	820	462	941	22.2127		0.762304	4.20706
481	0971	Gala1-3Galb1-4GlcNAcb1-3Galb1-4Glcb-sp4	Galα1-3Galβ1-4GlcNAcβ1-3Galβ1-4Glcβ	Galili (penta)	44343	2398	1752	2389	73.4533		481	0971	Gala1-3Galb1-4GlcNAcb1-3Galb1-4Glcb-sp4	Gala3`LN3`Lac-Gly	Galili (penta)	12587	542	757	223	20.6676		0.718629	3.55402
491	0967	GalNAca1-3(Fuca1-2)Galb1-4(Fuca1-3)GlcNAcb-sp3	GalNAcα1-3(Fucα1-2)Galβ1-4(Fucα1-3)GlcNAcβ	ALey	23724	906	526	879	39.2983		491	0967	GalNAca1-3(Fuca1-2)Galb1-4(Fuca1-3)GlcNAcb-sp3	GalNAca3`Ley-C3	ALey	1401	174	177	91	2.30042		0.941463	17.0831
366	0816	GalNAca1-3(Fuca1-2)Galb1-3GlcNAcb-sp3	GalNAcα1-3(Fucα1-2)Galβ1-3GlcNAcβ	A (type 1)	7993	3920	2664	3307	13.2402		366	0816	GalNAca1-3(Fuca1-2)Galb1-3GlcNAcb-sp3	Atri3GlcNAcb-C3	A (type 1)	3043	143	209	120	4.99655		0.622624	2.64988
139	0711	Galb1-4GlcNAca-sp3	Galβ1-4GlcNAcα-C3	LNa	10703	690	630	495	17.7293		139	0711	Galb1-4GlcNAca-sp3	Galb4GlcNAca-C3	LNa	2907	219	224	203	4.77324		0.730771	3.71431
1256	-	'-4(Rhaa1-3)(Glca1-6)Glca1-3GalNAca1-3GalNAcb1-	E. coli O158	Escherichia coli O158	53750	4823	17536	3499	89.0358		1256	-	'-4(Rhaa1-3)(Glca1-6)Glca1-3GalNAca1-3GalNAcb1-	E. coli O158	Escherichia coli O158	2665	53	7	238	4.37588		0.950853	20.3469
1806	-	-4GlcAb1-3GlcNAcb1-2(R-3HOBut1-2L-Ala1-4)Qui4Nb1-3Gala1-	P. vulgaris O4	Proteus vulgaris O4	57952	3596	5030	2415	95.9963		1806	-	'-4GlcAb1-3GlcNAcb1-2(R-3HOBut1-2L-Ala1-4)Qui4Nb1-3Gala1-	P. vulgaris O4	Proteus vulgaris O4	4278	148	319	49	7.0244		0.926826	13.6661
1227	-	'-2Galb1-4Manb1-4Gala1-3GlcNAcb1-	E. coli O40	Escherichia coli O40	6071	1322	1781	843	10.0565		1227	-	'-2Galb1-4Manb1-4Gala1-3GlcNAcb1-	E. coli O40	Escherichia coli O40	2874	282	216	260	4.71906		0.530745	2.13104
211	0794	KDOa2-8KDOa-sp0	KDOα8KDOα		13920	1110	967	1452	23.0582		211	0794	KDOa2-8KDOa-sp0	KDOa8KDOa-sp0		1025	6	6	3	1.68303		0.927009	13.7004
22	0029d	GlcNAcb-sp4	GlcNAcβ		13920	4122	4273	2843	23.0582		22	0029d	GlcNAcb-sp4	GlcNAcb-Gly		2382	601	499	1149	3.9112		0.830377	5.89542
632	0854d	(GlcAb1-3GlcNAcb1-4)13-APEA	(GlcAβ1-3GlcNAcβ1-4)13	hyaluronic acid	47366	3585	8342	2960	78.4608		632	0854d	(GlcAb1-3GlcNAcb1-4)13-APEA	(GlcAb3GlcNAcb4)13-APEA	hyaluronic acid	9891	621	1216	49	16.2408		0.793007	4.83108
630	0854b	(GlcAb1-3GlcNAcb1-4)20-sp6	(GlcAβ1-3GlcNAcβ1-4)20	hyaluronic acid	19445	2223	524	2814	32.2102		630	0854b	(GlcAb1-3GlcNAcb1-4)20-sp6	(GlcAb3GlcNAcb4)20-sp6	hyaluronic acid	7936	2056	2429	1677	13.0308		0.595446	2.47186
389	0844	GalNAcb1-3Gala1-4Galb1-4Glcb-sp3	GalNAcβ1-3Galα1-4Galβ1-4Glcβ	Gb4, P	6060	733	622	590	10.0383		389	0844	GalNAcb1-3Gala1-4Galb1-4Glcb-sp3	GalNAcb3Gala4`Lac-C3	Gb4, P	13245	2797	1864	2545	21.7481		-1.16652	2.16652
Similar intensities
511	0737a	GalNAca1-3GalNAcb1-3Gala1-4Galb1-4Glcb-sp4	GalNAca3GalNAcb3Gala4`Lac-Gly	Fs5	60369	1069	1016	678	100		511	0737a	GalNAca1-3GalNAcb1-3Gala1-4Galb1-4Glcb-sp4	GalNAca3GalNAcb3Gala4`Lac-Gly	Fs5	60902	526	307	551	100		0
501	0964	Galb1-3GalNAcb1-3Gala1-4Galb1-4Glcb-sp4	Gb5-Gly	Gb5	56078	2864	2256	2975	92.892		501	0964	Galb1-3GalNAcb1-3Gala1-4Galb1-4Glcb-sp4	Gb5-Gly	Gb5	53379	1418	1213	1060	87.6474		0.0564599	1.05984
536	0924	Neu5Aca2-3Galb1-3GlcNAcb1-3Galb1-4Glcb-sp4	Neu5Aca3`Lec3`Lac-Gly	LSTa	7835	2507	1226	3173	12.9785		536	0924	Neu5Aca2-3Galb1-3GlcNAcb1-3Galb1-4Glcb-sp4	Neu5Aca3`Lec3`Lac-Gly	LSTa	7490	529	499	341	12.2984		0.0523996	1.0553
376	0081	Galb1-3GlcNAcb1-3Galb1-4Glcb-sp4	Lec3`Lac-Gly	LNT	12479	3066	2384	3738	20.6712		376	0081	Galb1-3GlcNAcb1-3Galb1-4Glcb-sp4	Lec3`Lac-Gly	LNT	6778	460	323	522	11.1294		0.461601	1.85736
631	0854c	(GlcAb1-3GlcNAcb1-4)38-sp6	(GlcAb3GlcNAcb4)38-sp6	hyaluronic acid	6350	1198	1432	586	10.5186		631	0854c	(GlcAb1-3GlcNAcb1-4)38-sp6	(GlcAb3GlcNAcb4)38-sp6	hyaluronic acid	5794	1409	1424	1286	9.51364		0.0955445	1.10564
		control fish											immunized with alpha gal
		initial gal file - OSPS090418_full_360_80 um.gal											initial gal file - OSPS090418_full_360_80 um.gal
		initial file - 10289586_PMT500_532.tif											initial file - 10289577_PMT500_0532.tif
		microchip background - 71						RFUmax	60369				microchip background - 52						RFU max	60902
GID		Structure	Designation	Trivial	mediana RFU	MAD	IRQ1	IRQ3	normRFU		GID		Structure	Designation	Trivial	mediana RFU	MAD	IRQ1	IRQ3	normRFU
2		Galα	Gala-C3		82	9	6	23	0.135831		2		Gala-sp3	Gala-C3		79	3	1	3	0.129717
75		Galα1-2Galβ	Gala2Galb-C3		108	14	11	11	0.1789		75		Gala1-2Galb-sp3	Gala2Galb-C3		81	8	10	5	0.133001
76		Galα1-3Galβ	Bdi-C3	Bdi	87	13	4	30	0.144114		76		Gala1-3Galb-sp3	Bdi-C3	Bdi	89	17	17	12	0.146136
81		Galα1-4GlcNAcβ	Gala4GlcNAcb-C3	aLN	94	13	11	11	0.155709		81		Gala1-4GlcNAcb-sp3	Gala4GlcNAcb-C3	aLN	79	5	5	3	0.129717
83		Galα1-6Glcβ	Gala6Glcb-Gly	melibiose	99	15	15	11	0.163991		83		Gala1-6Glcb-sp4	Gala6Glcb-Gly	melibiose	80	5	6	3	0.131359
222		Galα1-3Galβ1-4GlcNAcβ	Gala3`LN-C3	Galili	89	14	15	8	0.147427		222		Gala1-3Galb1-4GlcNAcb-sp3	Gala3`LN-C3	Galili	72	3	2	2	0.118223
223		Galα1-4Galβ1-4Glcβ (P1)	Gala4`Lac-C2	Pk, Gb3, GbOse3	206	44	31	38	0.341235		223		Gala1-4Galb1-4Glcb-sp2	Gala4`Lac-C2	Pk, Gb3, GbOse3	125	6	5	7	0.205248
226		Galα1-3(Fucα1-2)Galβ	Btri-C3	Btri	73	6	4	22	0.120923		226		Gala1-3(Fuca1-2)Galb-sp3	Btri-C3	Btri	87	2	8	1	0.142852
266		Galα1-4Galβ1-4GlcNAcβ	Gala4`LN-C3	P1	459	39	29	35	0.760324		266		Gala1-4Galb1-4GlcNAcb-sp3	Gala4`LN-C3	P1	954	72	183	38	1.56645
359		Galα1-3(Fucα1-2)Galβ1-3GlcNAcb	Btri3GlcNAcb-C3	B (type 1)	91	7	8	6	0.15074		359		Gala1-3(Fuca1-2)Galb1-3GlcNAcb-sp3	Btri3GlcNAcb-C3	B (type 1)	74	3	3	2	0.121507
360		Galα1-3(Fucα1-2)Galb1-4GlcNAcβ	Btri4GlcNAcb-C3	B (type 2)	91	13	9	21	0.15074		360		Gala1-3(Fuca1-2)Galb1-4GlcNAcb-sp3	Btri4GlcNAcb-C3	B (type 2)	68	3	1	5	0.111655
362		Galα1-3(Fucα1-2)Galβ1-3GalNAcα	Btri3GalNAca-C3	B (type 3)	81	5	3	4	0.134175		362		Gala1-3(Fuca1-2)Galb1-3GalNAca-sp3	Btri3GalNAca-C3	B (type 3)	66	2	2	2	0.108371
363		Gala1-3(Fuca1-2)Galβ1-3GalNAcβ	Btri3GalNAcb-C3	B (type 4)	88	6	4	19	0.14577		363		Gala1-3(Fuca1-2)Galb1-3GalNAcb-sp3	Btri3GalNAcb-C3	B (type 4)	75	4	3	5	0.123149
364		Galα1-3Galβ1-4(Fucα1-3)GlcNAcβ	Gala3`Lex-C3		90	9	7	8	0.149083		364		Gala1-3Galb1-4(Fuca1-3)GlcNAcb-sp3	Gala3`Lex-C3		81	2	1	2	0.133001
373		Galα1-3Galβ1-4GlcNAcβ1-3Galβ	Gala3`LN3Galb-C3	Galili(tetra)	114	31	24	125	0.188839		373		Gala1-3Galb1-4GlcNAcb1-3Galb-sp3	Gala3`LN3Galb-C3	Galili(tetra)	72	10	8	8	0.118223
374		Galα1-3(Galα1-4)Galβ1-4GlcNAcβ	(Gala)2-3`,4`LN-C3		106	16	14	11	0.175587		374		Gala1-3(Gala1-4)Galb1-4GlcNAcb-sp3	(Gala)2-3`,4`LN-C3		87	6	4	8	0.142852
481		Galα1-3Galb1-4GlcNAcβ1-3Galβ1-4Glcβ (Galili penta)	Gala3`LN3`Lac-Gly	Galili (penta)	44343	2398	1752	2389	73.4533		481		Gala1-3Galb1-4GlcNAcb1-3Galb1-4Glcb-sp4	Gala3`LN3`Lac-Gly	Galili (penta)	12587	542	757	223	20.6676
482		Galα1-3(Fucα1-2)Galβ1-3(Fucα1-4)GlcNAcβ	Gala3`Leb-C3	BLeb	84	20	15	27	0.139144		482		Gala1-3(Fuca1-2)Galb1-3(Fuca1-4)GlcNAcb-sp3	Gala3`Leb-C3	BLeb	72	5	4	5	0.118223
483		Galα1-3(Fucα1-2)Galβ1-4(Fucα1-3)GlcNAcβ	Gala3`Ley-C3	BLey	78	7	6	13	0.129205		483		Gala1-3(Fuca1-2)Galb1-4(Fuca1-3)GlcNAcb-sp3	Gala3`Ley-C3	BLey	78	8	9	5	0.128075
